# Supplementary material for: Transcription Factors Fzc9 and Pdr802 Regulate ATP Levels and Metabolism in Cryptococcus neoformans
Source: Int J Mol Sci. 2025 Feb 20;26(5):1824. doi: 10.3390/ijms26051824 (PMC11899616; doi:10.3390/ijms26051824)
Supplement: Supplementary file 1 [file ijms-26-01824-s001.zip]

Archive with 2 entries (2 files):
- Supplementary Data Differentially expressed proteins and metabolites.xlsx
- Supplementary tables.docx
