# Supplementary material for: Transcription Factors Fzc9 and Pdr802 Regulate ATP Levels and Metabolism in Cryptococcus neoformans
Source: Int J Mol Sci. 2025 Feb 20;26(5):1824. doi: 10.3390/ijms26051824 (PMC11899616; doi:10.3390/ijms26051824)
Supplement: Supplementary file 1 [file ijms-26-01824-s001.zip › Supplementary Data Differentially expressed proteins and metabolites.xlsx]

## Sheet: Diff_protein distribution
Compared sample name	Total	Up-regulated	Down-regulated
WT vs fzc9Δ	215	130	85
WT vs pdr802Δ	259	156	103

## Sheet: Protein (WT vs fzc9Δ)
Protein accession	Protein description	Gene name	fzc9Δ/WT Ratio	fzc9Δ/WT P value	Regulated Type	Coverage [%]	Peptides	Razor + unique peptides	Unique peptides	Intensity WT_1	Intensity WT_2	Intensity WT_3	Intensity fzc9Δ_1	Intensity fzc9Δ_2	Intensity fzc9Δ_3	WT_1	WT_2	WT_3	fzc9Δ_1	fzc9Δ_2	fzc9Δ_3	Subcellular localization	KEGG KO No.	KEGG Gene	KEGG pathway	Biological Process	Cellular Component	Molecular Function	Pfam ID	Domain description	KOG category	KOG NO.	KOG description
J9VPA2	ABC multidrug transporter AFR2 OS=Cryptococcus neoformans var. grubii serotype A (strain H99 / ATCC 208821 / CBS 10515 / FGSC 9487) OX=235443 GN=AFR2 PE=1 SV=1	AFR2	0.543319	0.0162412	Down	13.47	19	9	9	5972.01	5799.88	6185.36	3032.89	4251.01	2472.61	1.2925	1.25525	1.33867	0.656397	0.92003	0.535138	plasma membrane	K08711	PDR, CDR1; ATP-binding cassette, subfamily G (WHITE), member 2, PDR	map02010 ABC transporters	GO:0000724 double-strand break repair via homologous recombination; GO:0000725 recombinational repair; GO:0006139 nucleobase-containing compound metabolic process; GO:0006259 DNA metabolic process; GO:0006281 DNA repair; GO:0006302 double-strand break repair; GO:0006310 DNA recombination; GO:0006725 cellular aromatic compound metabolic process; GO:0006807 nitrogen compound metabolic process; GO:0…	GO:0000322 storage vacuole; GO:0000323 lytic vacuole; GO:0000324 fungal-type vacuole; GO:0005622 intracellular anatomical structure; GO:0005737 cytoplasm; GO:0005739 mitochondrion; GO:0005773 vacuole; GO:0005886 plasma membrane; GO:0009986 cell surface; GO:0016020 membrane; GO:0043226 organelle; GO:0043227 membrane-bounded organelle; GO:0043229 intracellular organelle; GO:0043231 intracellular me…	GO:0000166 nucleotide binding; GO:0003824 catalytic activity; GO:0005215 transporter activity; GO:0005319 lipid transporter activity; GO:0005488 binding; GO:0005496 steroid binding; GO:0005524 ATP binding; GO:0005548 phospholipid transporter activity; GO:0008289 lipid binding; GO:0008559 ABC-type xenobiotic transporter activity; GO:0015244 fluconazole transmembrane transporter activity; GO:001531…	PF14510; PF00005	PF14510 ABC-transporter N-terminal; PF00005 ABC transporter	Q	KOG0065	Pleiotropic drug resistance proteins (PDR1-15), ABC superfamily
Q6URB0	Cytochrome c peroxidase, mitochondrial OS=Cryptococcus neoformans var. grubii serotype A (strain H99 / ATCC 208821 / CBS 10515 / FGSC 9487) OX=235443 GN=CCP1 PE=3 SV=1	CCP1	1.60717	0.000245495	Up	42.97	18	18	18	111163	120723	105838	180941	180119	181719	0.647724	0.703428	0.616697	1.05431	1.04952	1.05884	mitochondria	K00428	E1.11.1.5; cytochrome c peroxidase [EC:1.11.1.5]		GO:0000302 response to reactive oxygen species; GO:0006950 response to stress; GO:0006979 response to oxidative stress; GO:0008152 metabolic process; GO:0009056 catabolic process; GO:0009636 response to toxic substance; GO:0009987 cellular process; GO:0016999 antibiotic metabolic process; GO:0017001 antibiotic catabolic process; GO:0033554 cellular response to stress; GO:0034599 cellular response…	GO:0005622 intracellular anatomical structure; GO:0005737 cytoplasm; GO:0005739 mitochondrion; GO:0005740 mitochondrial envelope; GO:0005758 mitochondrial intermembrane space; GO:0031967 organelle envelope; GO:0031970 organelle envelope lumen; GO:0031974 membrane-enclosed lumen; GO:0031975 envelope; GO:0043226 organelle; GO:0043227 membrane-bounded organelle; GO:0043229 intracellular organelle; G…	GO:0003824 catalytic activity; GO:0004130 cytochrome-c peroxidase activity; GO:0004601 peroxidase activity; GO:0016209 antioxidant activity; GO:0016491 oxidoreductase activity; GO:0016684 oxidoreductase activity, acting on peroxide as acceptor;	PF00141	PF00141 Peroxidase
J9VKC3	Autophagy-related protein 9 OS=Cryptococcus neoformans var. grubii serotype A (strain H99 / ATCC 208821 / CBS 10515 / FGSC 9487) OX=235443 GN=CNAG_01445 PE=3 SV=2	CNAG_01445	1.53654	0.0224507	Up	3.82	4	4	4	1543.13	1442.78	2146.46	2676.61	2607.34	2602.16	0.73766	0.68969	1.02607	1.2795	1.24638	1.24391	plasma membrane	K17907	ATG9; autophagy-related protein 9	map04136 Autophagy - other; map04138 Autophagy - yeast	GO:0000045 autophagosome assembly; GO:0000422 autophagy of mitochondrion; GO:0006914 autophagy; GO:0006996 organelle organization; GO:0007005 mitochondrion organization; GO:0007033 vacuole organization; GO:0008104 protein localization; GO:0008152 metabolic process; GO:0009056 catabolic process; GO:0009987 cellular process; GO:0016043 cellular component organization; GO:0016236 macroautophagy; GO:…	GO:0000322 storage vacuole; GO:0000323 lytic vacuole; GO:0000324 fungal-type vacuole; GO:0000329 fungal-type vacuole membrane; GO:0000407 phagophore assembly site; GO:0005622 intracellular anatomical structure; GO:0005737 cytoplasm; GO:0005739 mitochondrion; GO:0005773 vacuole; GO:0005774 vacuolar membrane; GO:0005776 autophagosome; GO:0012506 vesicle membrane; GO:0016020 membrane; GO:0030659 cyt…				R	KOG2173	Integral membrane protein
J9VMK8	ATP-dependent RNA helicase OS=Cryptococcus neoformans var. grubii serotype A (strain H99 / ATCC 208821 / CBS 10515 / FGSC 9487) OX=235443 GN=CNAG_00764 PE=3 SV=2	CNAG_00764	1.97692	0.0232906	Up	4.1	3	3	3	825.646	634.188		1673.88	1455.36	1199.73	0.647482	0.497338		1.31268	1.14131	0.940843	nucleus	K14776	DDX10, DBP4; ATP-dependent RNA helicase DDX10/DBP4 [EC:3.6.4.13]		GO:0006139 nucleobase-containing compound metabolic process; GO:0006364 rRNA processing; GO:0006396 RNA processing; GO:0006725 cellular aromatic compound metabolic process; GO:0006807 nitrogen compound metabolic process; GO:0008152 metabolic process; GO:0009987 cellular process; GO:0010467 gene expression; GO:0010501 RNA secondary structure unwinding; GO:0016070 RNA metabolic process; GO:0016072 …	GO:0005622 intracellular anatomical structure; GO:0005634 nucleus; GO:0005730 nucleolus; GO:0005737 cytoplasm; GO:0030684 preribosome; GO:0031974 membrane-enclosed lumen; GO:0031981 nuclear lumen; GO:0032040 small-subunit processome; GO:0032991 protein-containing complex; GO:0043226 organelle; GO:0043227 membrane-bounded organelle; GO:0043228 non-membrane-bounded organelle; GO:0043229 intracellul…	GO:0003724 RNA helicase activity; GO:0003824 catalytic activity; GO:0004386 helicase activity; GO:0008186 ATP-dependent activity, acting on RNA; GO:0016462 pyrophosphatase activity; GO:0016787 hydrolase activity; GO:0016817 hydrolase activity, acting on acid anhydrides; GO:0016818 hydrolase activity, acting on acid anhydrides, in phosphorus-containing anhydrides; GO:0016887 ATP hydrolysis activit…	PF00270; PF00271; PF13959	PF00270 DEAD/DEAH box helicase; PF00271 Helicase conserved C-terminal domain; PF13959 Domain of unknown function (DUF4217)	A	KOG0343	RNA Helicase
J9VQD3	alpha-amylase OS=Cryptococcus neoformans var. grubii serotype A (strain H99 / ATCC 208821 / CBS 10515 / FGSC 9487) OX=235443 GN=CNAG_02189 PE=3 SV=1	CNAG_02189	2.74214	0.0171872	Up	8.46	5	5	5	3801.51	6310.36	8061.69	12617.2	20720.7	16496.6	0.220683	0.366325	0.467992	0.732445	1.20286	0.95765	extracellular	K01176	AMY, amyA, malS; alpha-amylase [EC:3.2.1.1]	map00500 Starch and sucrose metabolism; map01100 Metabolic pathways; map01110 Biosynthesis of secondary metabolites				PF00128; PF09260	PF00128 Alpha amylase, catalytic domain; PF09260 Alpha-amylase, domain C	G	KOG0471	Alpha-amylase
J9VSV0	alpha-1,2-Mannosidase OS=Cryptococcus neoformans var. grubii serotype A (strain H99 / ATCC 208821 / CBS 10515 / FGSC 9487) OX=235443 GN=CNAG_03240 PE=3 SV=2	CNAG_03240	3.07405	0.000294327	Up	12.6	11	11	11	2651.55	2908.69	2747.26	7277.93	8312.48	9947.29	0.326431	0.358087	0.338214	0.895983	1.02335	1.22461	mitochondria	K01230	MAN1A_C, MNS1_2; mannosyl-oligosaccharide alpha-1,2-mannosidase [EC:3.2.1.113]	map00510 N-Glycan biosynthesis; map00513 Various types of N-glycan biosynthesis; map01100 Metabolic pathways; map04141 Protein processing in endoplasmic reticulum						G	KOG2431	1, 2-alpha-mannosidase
J9VF57	Dihydroxyacetone kinase OS=Cryptococcus neoformans var. grubii serotype A (strain H99 / ATCC 208821 / CBS 10515 / FGSC 9487) OX=235443 GN=CNAG_00826 PE=3 SV=1	CNAG_00826	1.82892	1.84213e-05	Up	20.17	12	12	12	13368.1	12249	12820.4	23496.9	23487.3	23314.8	0.699854	0.641267	0.671181	1.23012	1.22962	1.22059	extracellular	K00863	DAK, TKFC; triose/dihydroxyacetone kinase / FAD-AMP lyase (cyclizing) [EC:2.7.1.28 2.7.1.29 4.6.1.15]	map00051 Fructose and mannose metabolism; map00561 Glycerolipid metabolism; map00680 Methane metabolism; map01100 Metabolic pathways; map01200 Carbon metabolism						G	KOG2426	Dihydroxyacetone kinase/glycerone kinase
J9VFJ7	Pescadillo homolog OS=Cryptococcus neoformans var. grubii serotype A (strain H99 / ATCC 208821 / CBS 10515 / FGSC 9487) OX=235443 GN=NOP7 PE=3 SV=1	NOP7	2.11016	0.0301593	Up	4.6	3	3	3	1654.05	2110.1	3723.91	4900.83	5699.61	5200.53	0.275736	0.351762	0.62079	0.816987	0.950146	0.866948	nucleus	K14843	PES1, NOP7; pescadillo		GO:0000462 maturation of SSU-rRNA from tricistronic rRNA transcript (SSU-rRNA, 5.8S rRNA, LSU-rRNA); GO:0000463 maturation of LSU-rRNA from tricistronic rRNA transcript (SSU-rRNA, 5.8S rRNA, LSU-rRNA); GO:0000470 maturation of LSU-rRNA; GO:0006139 nucleobase-containing compound metabolic process; GO:0006259 DNA metabolic process; GO:0006260 DNA replication; GO:0006261 DNA-templated DNA replicatio…	GO:0005622 intracellular anatomical structure; GO:0005634 nucleus; GO:0005730 nucleolus; GO:0030684 preribosome; GO:0030686 90S preribosome; GO:0030687 preribosome, large subunit precursor; GO:0031974 membrane-enclosed lumen; GO:0031981 nuclear lumen; GO:0032991 protein-containing complex; GO:0043226 organelle; GO:0043227 membrane-bounded organelle; GO:0043228 non-membrane-bounded organelle; GO:0…	GO:0003676 nucleic acid binding; GO:0003723 RNA binding; GO:0003729 mRNA binding; GO:0005488 binding; GO:0097159 organic cyclic compound binding; GO:1901363 heterocyclic compound binding;			A	KOG2481	Protein required for normal rRNA processing
J9VGE1	Vacuolar protein-sorting-associated protein 36 OS=Cryptococcus neoformans var. grubii serotype A (strain H99 / ATCC 208821 / CBS 10515 / FGSC 9487) OX=235443 GN=CNAG_00248 PE=3 SV=1	CNAG_00248	1.55016	0.0185125	Up	5.65	3	3	3	2137.3	1469.03	1544.5	2618.12	2656.64	2709.83	1.05245	0.723382	0.760545	1.28922	1.30819	1.33438	mitochondria	K12190	VPS36, EAP45; ESCRT-II complex subunit VPS36	map04144 Endocytosis	GO:0000429 carbon catabolite regulation of transcription from RNA polymerase II promoter; GO:0000430 regulation of transcription from RNA polymerase II promoter by glucose; GO:0000433 carbon catabolite repression of transcription from RNA polymerase II promoter by glucose; GO:0006355 regulation of DNA-templated transcription; GO:0006357 regulation of transcription by RNA polymerase II; GO:0006508…	GO:0000814 ESCRT II complex; GO:0005622 intracellular anatomical structure; GO:0005737 cytoplasm; GO:0005768 endosome; GO:0005770 late endosome; GO:0010008 endosome membrane; GO:0012505 endomembrane system; GO:0016020 membrane; GO:0031090 organelle membrane; GO:0031410 cytoplasmic vesicle; GO:0031902 late endosome membrane; GO:0031982 vesicle; GO:0032991 protein-containing complex; GO:0036452 ESC…	GO:0005488 binding; GO:0005515 protein binding; GO:0032182 ubiquitin-like protein binding; GO:0043130 ubiquitin binding;	PF11605	PF11605 Vacuolar protein sorting protein 36 Vps36	U	KOG2760	Vacuolar sorting protein VPS36
J9VGF4	protein-tyrosine-phosphatase OS=Cryptococcus neoformans var. grubii serotype A (strain H99 / ATCC 208821 / CBS 10515 / FGSC 9487) OX=235443 GN=CNAG_00263 PE=4 SV=2	CNAG_00263	0.431034	0.0212343	Down	6.25	1	1	1	1310.87	1215.2	1643.38	376.733	619.838	800.604	1.25567	1.16403	1.57418	0.360868	0.593736	0.76689	nucleus	K18042	STYX; serine/threonine/tyrosine-interacting protein					PF00782	PF00782 Dual specificity phosphatase, catalytic domain	V	KOG1716	Dual specificity phosphatase
J9VHT2	nicotinamidase OS=Cryptococcus neoformans var. grubii serotype A (strain H99 / ATCC 208821 / CBS 10515 / FGSC 9487) OX=235443 GN=CNAG_00800 PE=3 SV=2	CNAG_00800	0.336466	0.034997	Down	3.52	1	1	1	1946.12	1613.76	4068.97	1066.47	601.527	898.851	1.31576	1.09105	2.751	0.721033	0.406688	0.607707	cytoplasm	K01440	PNC1; nicotinamidase [EC:3.5.1.19]	map00760 Nicotinate and nicotinamide metabolism; map01100 Metabolic pathways; map01240 Biosynthesis of cofactors; map04213 Longevity regulating pathway - multiple species						V	KOG4003	Pyrazinamidase/nicotinamidase PNC1
J9VJE4	rRNA methyltransferase 2, mitochondrial OS=Cryptococcus neoformans var. grubii serotype A (strain H99 / ATCC 208821 / CBS 10515 / FGSC 9487) OX=235443 GN=CNAG_04031 PE=3 SV=1	CNAG_04031	0.318497	0.00514654	Down	9.45	2	2	2	5956.75	7129.51	4349.5	2230.32	1364.2	1958.72	2.18758	2.61827	1.59733	0.819072	0.500994	0.719329	mitochondria	K02427	rlmE, rrmJ, ftsJ; 23S rRNA (uridine2552-2'-O)-methyltransferase [EC:2.1.1.166]		GO:0000154 rRNA modification; GO:0001510 RNA methylation; GO:0006139 nucleobase-containing compound metabolic process; GO:0006364 rRNA processing; GO:0006396 RNA processing; GO:0006725 cellular aromatic compound metabolic process; GO:0006807 nitrogen compound metabolic process; GO:0008152 metabolic process; GO:0009451 RNA modification; GO:0009987 cellular process; GO:0010467 gene expression; GO:0…	GO:0005622 intracellular anatomical structure; GO:0005737 cytoplasm; GO:0005739 mitochondrion; GO:0043226 organelle; GO:0043227 membrane-bounded organelle; GO:0043229 intracellular organelle; GO:0043231 intracellular membrane-bounded organelle;	GO:0003824 catalytic activity; GO:0008168 methyltransferase activity; GO:0008171 O-methyltransferase activity; GO:0008173 RNA methyltransferase activity; GO:0008649 rRNA methyltransferase activity; GO:0008650 rRNA (uridine-2'-O-)-methyltransferase activity; GO:0008757 S-adenosylmethionine-dependent methyltransferase activity; GO:0016436 rRNA (uridine) methyltransferase activity; GO:0016740 transf…			D	KOG4589	Cell division protein FtsJ
J9VJW0	Catalase OS=Cryptococcus neoformans var. grubii serotype A (strain H99 / ATCC 208821 / CBS 10515 / FGSC 9487) OX=235443 GN=CNAG_05256 PE=3 SV=1	CNAG_05256	17.2852	6.35034e-05	Up	26.51	12	12	12	23678	14647.2	15384.7	281923	299380	347084	0.112404	0.0695333	0.0730344	1.33835	1.42122	1.64768	cytoplasm	K03781	katE, CAT, catB, srpA; catalase [EC:1.11.1.6]	map00380 Tryptophan metabolism; map00630 Glyoxylate and dicarboxylate metabolism; map01100 Metabolic pathways; map01110 Biosynthesis of secondary metabolites; map01200 Carbon metabolism; map04011 MAPK signaling pathway - yeast; map04146 Peroxisome; map04213 Longevity regulating pathway - multiple species	GO:0000302 response to reactive oxygen species; GO:0006950 response to stress; GO:0006979 response to oxidative stress; GO:0007154 cell communication; GO:0008152 metabolic process; GO:0009056 catabolic process; GO:0009267 cellular response to starvation; GO:0009605 response to external stimulus; GO:0009636 response to toxic substance; GO:0009987 cellular process; GO:0009991 response to extracellu…	GO:0005618 cell wall; GO:0005622 intracellular anatomical structure; GO:0005737 cytoplasm; GO:0005739 mitochondrion; GO:0005759 mitochondrial matrix; GO:0005777 peroxisome; GO:0005782 peroxisomal matrix; GO:0009277 fungal-type cell wall; GO:0030312 external encapsulating structure; GO:0031907 microbody lumen; GO:0031974 membrane-enclosed lumen; GO:0042579 microbody; GO:0043226 organelle; GO:00432…	GO:0003824 catalytic activity; GO:0004096 catalase activity; GO:0004601 peroxidase activity; GO:0005488 binding; GO:0016209 antioxidant activity; GO:0016491 oxidoreductase activity; GO:0016684 oxidoreductase activity, acting on peroxide as acceptor; GO:0020037 heme binding; GO:0046906 tetrapyrrole binding; GO:0097159 organic cyclic compound binding; GO:1901363 heterocyclic compound binding;	PF00199	PF00199 Catalase	P	KOG0047	Catalase
J9VKJ3	Stress response protein NST1 OS=Cryptococcus neoformans var. grubii serotype A (strain H99 / ATCC 208821 / CBS 10515 / FGSC 9487) OX=235443 GN=CNAG_01376 PE=3 SV=1	CNAG_01376	1.54598	0.0461728	Up	7.76	8	8	8	7417.56	5953.97	4607.32	7926.23	9747.27	10121.4	0.926742	0.743882	0.575633	0.990294	1.21781	1.26456	nucleus				GO:0006950 response to stress; GO:0006970 response to osmotic stress; GO:0009628 response to abiotic stimulus; GO:0009651 response to salt stress; GO:0050896 response to stimulus;	GO:0005622 intracellular anatomical structure; GO:0005737 cytoplasm;
J9VL49	Large ribosomal subunit protein eL42 OS=Cryptococcus neoformans var. grubii serotype A (strain H99 / ATCC 208821 / CBS 10515 / FGSC 9487) OX=235443 GN=CNAG_01181 PE=3 SV=1	CNAG_01181	1.8836	0.0276053	Up	18.87	3	3	3	4567.83	5761.87	3038.07	7476.47	8616.73	9086.27	0.64715	0.816316	0.43042	1.05923	1.22078	1.2873	mitochondria	K02977	RP-S27Ae, RPS27A, UBA80; ubiquitin-small subunit ribosomal protein S27Ae	map03010 Ribosome; map04120 Ubiquitin mediated proteolysis	GO:0000028 ribosomal small subunit assembly; GO:0002109 maturation of SSU-rRNA from tricistronic rRNA transcript (SSU-rRNA, LSU-rRNA,5S); GO:0002181 cytoplasmic translation; GO:0006139 nucleobase-containing compound metabolic process; GO:0006364 rRNA processing; GO:0006396 RNA processing; GO:0006412 translation; GO:0006518 peptide metabolic process; GO:0006725 cellular aromatic compound metabolic…	GO:0005622 intracellular anatomical structure; GO:0005634 nucleus; GO:0005730 nucleolus; GO:0005737 cytoplasm; GO:0005829 cytosol; GO:0005840 ribosome; GO:0015935 small ribosomal subunit; GO:0022626 cytosolic ribosome; GO:0022627 cytosolic small ribosomal subunit; GO:0031974 membrane-enclosed lumen; GO:0031981 nuclear lumen; GO:0032991 protein-containing complex; GO:0043226 organelle; GO:0043227 …	GO:0003735 structural constituent of ribosome; GO:0005198 structural molecule activity; GO:0031386 protein tag activity;	PF00240; PF01599	PF00240 Ubiquitin family; PF01599 Ribosomal protein S27a	J	KOG0004	Ubiquitin/40S ribosomal protein S27a fusion
J9VM28	Histone H2A OS=Cryptococcus neoformans var. grubii serotype A (strain H99 / ATCC 208821 / CBS 10515 / FGSC 9487) OX=235443 GN=CNAG_05221 PE=3 SV=1	CNAG_05221	0.621808	0.0473701	Down	11.59	2	2	2	797933	881477	578335	375911	490462	537512	1.23187	1.36085	0.892852	0.580344	0.757191	0.829828	nucleus	K11251	H2A; histone H2A		GO:0000956 nuclear-transcribed mRNA catabolic process; GO:0006139 nucleobase-containing compound metabolic process; GO:0006325 chromatin organization; GO:0006338 chromatin remodeling; GO:0006355 regulation of DNA-templated transcription; GO:0006357 regulation of transcription by RNA polymerase II; GO:0006401 RNA catabolic process; GO:0006402 mRNA catabolic process; GO:0006725 cellular aromatic co…	GO:0000228 nuclear chromosome; GO:0000785 chromatin; GO:0000786 nucleosome; GO:0000812 Swr1 complex; GO:0005622 intracellular anatomical structure; GO:0005634 nucleus; GO:0005694 chromosome; GO:0031011 Ino80 complex; GO:0031974 membrane-enclosed lumen; GO:0031981 nuclear lumen; GO:0032991 protein-containing complex; GO:0032993 protein-DNA complex; GO:0033202 DNA helicase complex; GO:0043226 organ…	GO:0003676 nucleic acid binding; GO:0003677 DNA binding; GO:0003682 chromatin binding; GO:0005488 binding; GO:0097159 organic cyclic compound binding; GO:1901363 heterocyclic compound binding;	PF00125	PF00125 Core histone H2A/H2B/H3/H4	B	KOG1757	Histone 2A
J9VM42	Nucleoside diphosphate kinase OS=Cryptococcus neoformans var. grubii serotype A (strain H99 / ATCC 208821 / CBS 10515 / FGSC 9487) OX=235443 GN=CNAG_02285 PE=3 SV=1	CNAG_02285	1.617	0.0304095	Up	25.66	4	4	4	56715.6	90781.6	64100.4	117306	101968	122879	0.52585	0.841699	0.594319	1.08763	0.945416	1.1393	cytoskeleton	K00940	ndk, NME; nucleoside-diphosphate kinase [EC:2.7.4.6]	map00230 Purine metabolism; map00240 Pyrimidine metabolism; map01100 Metabolic pathways; map01110 Biosynthesis of secondary metabolites; map01240 Biosynthesis of cofactors	GO:0006139 nucleobase-containing compound metabolic process; GO:0006213 pyrimidine nucleoside metabolic process; GO:0006220 pyrimidine nucleotide metabolic process; GO:0006221 pyrimidine nucleotide biosynthetic process; GO:0006241 CTP biosynthetic process; GO:0006725 cellular aromatic compound metabolic process; GO:0006753 nucleoside phosphate metabolic process; GO:0006793 phosphorus metabolic pr…	GO:0005576 extracellular region; GO:0005622 intracellular anatomical structure; GO:0005737 cytoplasm; GO:0005739 mitochondrion; GO:0005740 mitochondrial envelope; GO:0005758 mitochondrial intermembrane space; GO:0005829 cytosol; GO:0031967 organelle envelope; GO:0031970 organelle envelope lumen; GO:0031974 membrane-enclosed lumen; GO:0031975 envelope; GO:0043226 organelle; GO:0043227 membrane-bou…	GO:0003824 catalytic activity; GO:0004550 nucleoside diphosphate kinase activity; GO:0016301 kinase activity; GO:0016740 transferase activity; GO:0016772 transferase activity, transferring phosphorus-containing groups; GO:0016776 phosphotransferase activity, phosphate group as acceptor; GO:0019205 nucleobase-containing compound kinase activity;	PF00334	PF00334 Nucleoside diphosphate kinase	F	KOG0888	Nucleoside diphosphate kinase
J9VMZ0	Histone H3 OS=Cryptococcus neoformans var. grubii serotype A (strain H99 / ATCC 208821 / CBS 10515 / FGSC 9487) OX=235443 GN=CNAG_06745 PE=3 SV=1	CNAG_06745	0.615035	0.00897684	Down	19.57	3	1	1	44166.8	51129.3	42999.8	31806.2	29539.9	23710.7	1.35282	1.56608	1.31708	0.974218	0.904802	0.726254	nucleus	K11253	H3; histone H3		GO:0000003 reproduction; GO:0000075 cell cycle checkpoint signaling; GO:0000278 mitotic cell cycle; GO:0003006 developmental process involved in reproduction; GO:0006139 nucleobase-containing compound metabolic process; GO:0006259 DNA metabolic process; GO:0006281 DNA repair; GO:0006289 nucleotide-excision repair; GO:0006325 chromatin organization; GO:0006334 nucleosome assembly; GO:0006351 DNA-t…	GO:0000228 nuclear chromosome; GO:0000775 chromosome, centromeric region; GO:0000785 chromatin; GO:0000786 nucleosome; GO:0000792 heterochromatin; GO:0005622 intracellular anatomical structure; GO:0005634 nucleus; GO:0005657 replication fork; GO:0005694 chromosome; GO:0005721 pericentric heterochromatin; GO:0031298 replication fork protection complex; GO:0031934 mating-type region heterochromatin…	GO:0003676 nucleic acid binding; GO:0003677 DNA binding; GO:0003682 chromatin binding; GO:0005488 binding; GO:0031490 chromatin DNA binding; GO:0031491 nucleosome binding; GO:0031492 nucleosomal DNA binding; GO:0044877 protein-containing complex binding; GO:0097159 organic cyclic compound binding; GO:1901363 heterocyclic compound binding;	PF00125	PF00125 Core histone H2A/H2B/H3/H4	B	KOG1745	Histones H3 and H4
J9VN68	Polynucleotide 5'-hydroxyl-kinase GRC3 OS=Cryptococcus neoformans var. grubii serotype A (strain H99 / ATCC 208821 / CBS 10515 / FGSC 9487) OX=235443 GN=CLP1 PE=3 SV=2	CLP1	1.64541	0.0103296	Up	14.63	9	9	9	6537.19	6472.03	7264.28	9309.47	13185.2	10863.6	0.556134	0.550591	0.617989	0.791978	1.1217	0.924192	cytoplasm	K14399	CLP1, HERB; polyribonucleotide 5'-hydroxyl-kinase [EC:2.7.1.78]	map03015 mRNA surveillance pathway	GO:0000394 RNA splicing, via endonucleolytic cleavage and ligation; GO:0006139 nucleobase-containing compound metabolic process; GO:0006325 chromatin organization; GO:0006378 mRNA polyadenylation; GO:0006388 tRNA splicing, via endonucleolytic cleavage and ligation; GO:0006396 RNA processing; GO:0006397 mRNA processing; GO:0006399 tRNA metabolic process; GO:0006725 cellular aromatic compound metab…	GO:0005622 intracellular anatomical structure; GO:0005634 nucleus; GO:0005654 nucleoplasm; GO:0005849 mRNA cleavage factor complex; GO:0031974 membrane-enclosed lumen; GO:0031981 nuclear lumen; GO:0032991 protein-containing complex; GO:0043226 organelle; GO:0043227 membrane-bounded organelle; GO:0043229 intracellular organelle; GO:0043231 intracellular membrane-bounded organelle; GO:0043233 organ…	GO:0003824 catalytic activity; GO:0016301 kinase activity; GO:0016740 transferase activity; GO:0016772 transferase activity, transferring phosphorus-containing groups; GO:0016773 phosphotransferase activity, alcohol group as acceptor; GO:0019205 nucleobase-containing compound kinase activity; GO:0046404 ATP-dependent polydeoxyribonucleotide 5'-hydroxyl-kinase activity; GO:0051731 polynucleotide 5…	PF16575	PF16575 mRNA cleavage and polyadenylation factor CLP1 P-loop	A	KOG2749	mRNA cleavage and polyadenylation factor IA/II complex, subunit CLP1
J9VNF3	Ribosomal RNA methyltransferase Nop2 OS=Cryptococcus neoformans var. grubii serotype A (strain H99 / ATCC 208821 / CBS 10515 / FGSC 9487) OX=235443 GN=CNAG_03724 PE=3 SV=1	CNAG_03724	1.74548	0.0120769	Up	12.66	8	8	8	2032.33	2408.25	1723.68	3556.46	3078.19	4124.95	0.619876	0.734534	0.525735	1.08475	0.938871	1.25814	nucleus	K14835	NOP2; 25S rRNA (cytosine2870-C5)-methyltransferase [EC:2.1.1.310]		GO:0000154 rRNA modification; GO:0000463 maturation of LSU-rRNA from tricistronic rRNA transcript (SSU-rRNA, 5.8S rRNA, LSU-rRNA); GO:0000470 maturation of LSU-rRNA; GO:0001510 RNA methylation; GO:0006139 nucleobase-containing compound metabolic process; GO:0006364 rRNA processing; GO:0006396 RNA processing; GO:0006725 cellular aromatic compound metabolic process; GO:0006807 nitrogen compound met…	GO:0005622 intracellular anatomical structure; GO:0005634 nucleus; GO:0005730 nucleolus; GO:0030684 preribosome; GO:0030687 preribosome, large subunit precursor; GO:0031974 membrane-enclosed lumen; GO:0031981 nuclear lumen; GO:0032991 protein-containing complex; GO:0043226 organelle; GO:0043227 membrane-bounded organelle; GO:0043228 non-membrane-bounded organelle; GO:0043229 intracellular organel…	GO:0003824 catalytic activity; GO:0008168 methyltransferase activity; GO:0008169 C-methyltransferase activity; GO:0008173 RNA methyltransferase activity; GO:0008649 rRNA methyltransferase activity; GO:0008757 S-adenosylmethionine-dependent methyltransferase activity; GO:0009383 rRNA (cytosine-C5-)-methyltransferase activity; GO:0016434 rRNA (cytosine) methyltransferase activity; GO:0016740 transf…	PF17125	PF17125 N-terminal domain of 16S rRNA methyltransferase RsmF	A	KOG1122	tRNA and rRNA cytosine-C5-methylase (nucleolar protein NOL1/NOP2)
J9VNW0	Gamma-glutamyltransferase OS=Cryptococcus neoformans var. grubii serotype A (strain H99 / ATCC 208821 / CBS 10515 / FGSC 9487) OX=235443 GN=CNAG_01026 PE=4 SV=2	CNAG_01026	3.36352	0.00197183	Up	4.92	4	4	4	1986.07	1180.12	1548.45	4562.87	5257.79	6037.14	0.483936	0.287554	0.377303	1.11181	1.28114	1.47104	cytoplasm	K18592	GGT1_5, CD224; gamma-glutamyltranspeptidase / glutathione hydrolase / leukotriene-C4 hydrolase [EC:2.3.2.2 3.4.19.13 3.4.19.14]	map00430 Taurine and hypotaurine metabolism; map00460 Cyanoamino acid metabolism; map00480 Glutathione metabolism; map00590 Arachidonic acid metabolism; map01100 Metabolic pathways	GO:0006508 proteolysis; GO:0006518 peptide metabolic process; GO:0006575 cellular modified amino acid metabolic process; GO:0006749 glutathione metabolic process; GO:0006751 glutathione catabolic process; GO:0006790 sulfur compound metabolic process; GO:0006805 xenobiotic metabolic process; GO:0006807 nitrogen compound metabolic process; GO:0008152 metabolic process; GO:0009056 catabolic process;…	GO:0000322 storage vacuole; GO:0000323 lytic vacuole; GO:0000324 fungal-type vacuole; GO:0005622 intracellular anatomical structure; GO:0005737 cytoplasm; GO:0005773 vacuole; GO:0043226 organelle; GO:0043227 membrane-bounded organelle; GO:0043229 intracellular organelle; GO:0043231 intracellular membrane-bounded organelle;	GO:0003824 catalytic activity; GO:0008233 peptidase activity; GO:0008238 exopeptidase activity; GO:0008242 omega peptidase activity; GO:0016787 hydrolase activity; GO:0036374 glutathione hydrolase activity; GO:0140096 catalytic activity, acting on a protein;	PF01019	PF01019 Gamma-glutamyltranspeptidase	E	KOG2410	Gamma-glutamyltransferase
J9VPM7	Deacetylase sirtuin-type domain-containing protein OS=Cryptococcus neoformans var. grubii serotype A (strain H99 / ATCC 208821 / CBS 10515 / FGSC 9487) OX=235443 GN=CNAG_03170 PE=3 SV=2	CNAG_03170	0.504175	0.0014449	Down	13.3	4	4	4	2740.37	2466.11	2246.05	1145.29	1420.94	1191.15	1.34242	1.20807	1.10027	0.561043	0.696075	0.583508	mitochondria	K11414	SIRT4, SIR2L4; NAD+-dependent protein deacetylase sirtuin 4 [EC:2.3.1.286]	map00760 Nicotinate and nicotinamide metabolism; map01100 Metabolic pathways						BK	KOG2683	Sirtuin 4 and related class II sirtuins (SIR2 family)
J9VPM9	Protein arginine methyltransferase NDUFAF7 OS=Cryptococcus neoformans var. grubii serotype A (strain H99 / ATCC 208821 / CBS 10515 / FGSC 9487) OX=235443 GN=CNAG_03033 PE=3 SV=2	CNAG_03033	0.640564	0.00819746	Down	11.8	6	6	6	7828.64	6262.59	6795.1	4457.91	3968.51	4952.62	1.35899	1.08713	1.17957	0.773857	0.688901	0.859734	mitochondria	K18164	NDUFAF7; NADH dehydrogenase [ubiquinone] 1 alpha subcomplex assembly factor 7							S	KOG2901	Uncharacterized conserved protein
J9VPT5	Sulfhydryl oxidase OS=Cryptococcus neoformans var. grubii serotype A (strain H99 / ATCC 208821 / CBS 10515 / FGSC 9487) OX=235443 GN=CNAG_02433 PE=4 SV=1	CNAG_02433	2.19354	0.00647686	Up	34.16	8	8	8	2567.28	3732.25	4074.09	7200.83	8514.16	7039.97	0.350584	0.509671	0.556352	0.983335	1.16268	0.961368	extracellular	K17891	ERV2; FAD-linked sulfhydryl oxidase [EC:1.8.3.2]		GO:0006457 protein folding; GO:0008152 metabolic process; GO:0009987 cellular process; GO:0034975 protein folding in endoplasmic reticulum; GO:0042026 protein refolding;	GO:0000322 storage vacuole; GO:0000323 lytic vacuole; GO:0000324 fungal-type vacuole; GO:0000329 fungal-type vacuole membrane; GO:0005622 intracellular anatomical structure; GO:0005737 cytoplasm; GO:0005739 mitochondrion; GO:0005773 vacuole; GO:0005774 vacuolar membrane; GO:0005783 endoplasmic reticulum; GO:0005789 endoplasmic reticulum membrane; GO:0012505 endomembrane system; GO:0016020 membran…	GO:0000166 nucleotide binding; GO:0003756 protein disulfide isomerase activity; GO:0003824 catalytic activity; GO:0005488 binding; GO:0015035 protein-disulfide reductase activity; GO:0015036 disulfide oxidoreductase activity; GO:0016491 oxidoreductase activity; GO:0016667 oxidoreductase activity, acting on a sulfur group of donors; GO:0016670 oxidoreductase activity, acting on a sulfur group of d…			O	KOG3355	Mitochondrial sulfhydryl oxidase involved in the biogenesis of cytosolic Fe/S proteins
J9VPY9	Vesicle transport through interaction with t-SNAREs 1 OS=Cryptococcus neoformans var. grubii serotype A (strain H99 / ATCC 208821 / CBS 10515 / FGSC 9487) OX=235443 GN=CNAG_03306 PE=3 SV=1	CNAG_03306	0.629216	0.0379504	Down	17.47	3	3	3	34547.5	36582.9	23786.3	19406.6	18145.9	22170.6	1.71875	1.82001	1.18338	0.965486	0.902766	1.103	nucleus	K08493	VTI1; vesicle transport through interaction with t-SNAREs 1	map04130 SNARE interactions in vesicular transport; map04138 Autophagy - yeast	GO:0006605 protein targeting; GO:0006623 protein targeting to vacuole; GO:0006810 transport; GO:0006886 intracellular protein transport; GO:0006888 endoplasmic reticulum to Golgi vesicle-mediated transport; GO:0006891 intra-Golgi vesicle-mediated transport; GO:0006892 post-Golgi vesicle-mediated transport; GO:0006896 Golgi to vacuole transport; GO:0006906 vesicle fusion; GO:0006914 autophagy; GO:…	GO:0000139 Golgi membrane; GO:0000322 storage vacuole; GO:0000323 lytic vacuole; GO:0000324 fungal-type vacuole; GO:0000329 fungal-type vacuole membrane; GO:0005622 intracellular anatomical structure; GO:0005737 cytoplasm; GO:0005768 endosome; GO:0005770 late endosome; GO:0005773 vacuole; GO:0005774 vacuolar membrane; GO:0005783 endoplasmic reticulum; GO:0005789 endoplasmic reticulum membrane; GO…	GO:0000149 SNARE binding; GO:0005484 SNAP receptor activity; GO:0005488 binding; GO:0005515 protein binding;	PF12352	PF12352 Snare region anchored in the vesicle membrane C-terminus	U	KOG1666	V-SNARE
J9VQ24	Eukaryotic translation initiation factor 5A OS=Cryptococcus neoformans var. grubii serotype A (strain H99 / ATCC 208821 / CBS 10515 / FGSC 9487) OX=235443 GN=CNAG_01428 PE=3 SV=1	CNAG_01428	2.34412	0.025346	Up	22.78	3	3	3	10062.4	14723.3	7365.23	30991.1	25799.3	18575.2	0.518414	0.758543	0.379456	1.59666	1.32918	0.956993	cytoplasm	K03263	EIF5A; translation initiation factor 5A		GO:0002181 cytoplasmic translation; GO:0002182 cytoplasmic translational elongation; GO:0002184 cytoplasmic translational termination; GO:0006412 translation; GO:0006413 translational initiation; GO:0006414 translational elongation; GO:0006415 translational termination; GO:0006417 regulation of translation; GO:0006446 regulation of translational initiation; GO:0006448 regulation of translational …	GO:0005622 intracellular anatomical structure; GO:0005737 cytoplasm; GO:0005739 mitochondrion; GO:0005829 cytosol; GO:0005840 ribosome; GO:0022626 cytosolic ribosome; GO:0032991 protein-containing complex; GO:0043226 organelle; GO:0043227 membrane-bounded organelle; GO:0043228 non-membrane-bounded organelle; GO:0043229 intracellular organelle; GO:0043231 intracellular membrane-bounded organelle; …	GO:0003676 nucleic acid binding; GO:0003723 RNA binding; GO:0003743 translation initiation factor activity; GO:0003746 translation elongation factor activity; GO:0005488 binding; GO:0008079 translation termination factor activity; GO:0008135 translation factor activity, RNA binding; GO:0043021 ribonucleoprotein complex binding; GO:0043022 ribosome binding; GO:0044877 protein-containing complex bi…	PF01287	PF01287 Eukaryotic elongation factor 5A hypusine, DNA-binding OB fold	J	KOG3271	Translation initiation factor 5A (eIF-5A)
J9VQV9	RNA polymerase II subunit A C-terminal domain phosphatase OS=Cryptococcus neoformans var. grubii serotype A (strain H99 / ATCC 208821 / CBS 10515 / FGSC 9487) OX=235443 GN=CNAG_04120 PE=4 SV=2	CNAG_04120	1.58992	0.0314279	Up	6.86	6	6	6	1629.27	2288.16	2676	3610.9	3310.62	3561.48	0.468964	0.658617	0.770252	1.03935	0.952919	1.02513	nucleus	K15732	CTDP1, FCP1; RNA polymerase II subunit A C-terminal domain phosphatase [EC:3.1.3.16]		GO:0006355 regulation of DNA-templated transcription; GO:0006357 regulation of transcription by RNA polymerase II; GO:0006470 protein dephosphorylation; GO:0006793 phosphorus metabolic process; GO:0006796 phosphate-containing compound metabolic process; GO:0006807 nitrogen compound metabolic process; GO:0008152 metabolic process; GO:0009889 regulation of biosynthetic process; GO:0009987 cellular …	GO:0000428 DNA-directed RNA polymerase complex; GO:0005622 intracellular anatomical structure; GO:0005634 nucleus; GO:0005654 nucleoplasm; GO:0005737 cytoplasm; GO:0005829 cytosol; GO:0016591 RNA polymerase II, holoenzyme; GO:0030880 RNA polymerase complex; GO:0031974 membrane-enclosed lumen; GO:0031981 nuclear lumen; GO:0032991 protein-containing complex; GO:0043226 organelle; GO:0043227 membran…	GO:0003824 catalytic activity; GO:0004721 phosphoprotein phosphatase activity; GO:0004722 protein serine/threonine phosphatase activity; GO:0008420 RNA polymerase II CTD heptapeptide repeat phosphatase activity; GO:0016787 hydrolase activity; GO:0016788 hydrolase activity, acting on ester bonds; GO:0016791 phosphatase activity; GO:0042578 phosphoric ester hydrolase activity; GO:0140096 catalytic …			K	KOG0323	TFIIF-interacting CTD phosphatases, including NLI-interacting factor
J9VR40	Phosphatidylglycerol/phosphatidylinositol transfer protein OS=Cryptococcus neoformans var. grubii serotype A (strain H99 / ATCC 208821 / CBS 10515 / FGSC 9487) OX=235443 GN=CNAG_07442 PE=3 SV=1	CNAG_07442	4.69206	0.00364497	Up	5	1	1	1		656.821	909.241	3338.02	4507.35	3176.72		0.186814	0.258608	0.949406	1.28199	0.903529	extracellular							PF02221	PF02221 ML domain	R	KOG4680	Uncharacterized conserved protein, contains ML domain
J9VR42	Palmitoyltransferase OS=Cryptococcus neoformans var. grubii serotype A (strain H99 / ATCC 208821 / CBS 10515 / FGSC 9487) OX=235443 GN=CNAG_04167 PE=3 SV=1	CNAG_04167	0.570183	0.00949535	Down	1.91	1	1	1	2040.8	1786.83	2119.34	1083.41	1370.54	936.911	1.05883	0.927067	1.09958	0.562109	0.711082	0.4861	plasma membrane	K20028	ZDHHC2_15_20; palmitoyltransferase ZDHHC2/15/20 [EC:2.3.1.225]
J9VR46	Protein ROT1 OS=Cryptococcus neoformans var. grubii serotype A (strain H99 / ATCC 208821 / CBS 10515 / FGSC 9487) OX=235443 GN=CNAG_04171 PE=3 SV=1	CNAG_04171	2.33005	0.027352	Up	2.79	1	1	1	4107.41	2683.51	6074.73	11976.3	8111.13	9890.23	0.370423	0.24201	0.547844	1.08007	0.731495	0.891942	extracellular				GO:0000003 reproduction; GO:0006457 protein folding; GO:0006458 'de novo' protein folding; GO:0006486 protein glycosylation; GO:0006487 protein N-linked glycosylation; GO:0006493 protein O-linked glycosylation; GO:0006807 nitrogen compound metabolic process; GO:0006996 organelle organization; GO:0007010 cytoskeleton organization; GO:0007114 cell budding; GO:0007117 budding cell bud growth; GO:000…	GO:0005622 intracellular anatomical structure; GO:0005737 cytoplasm; GO:0005783 endoplasmic reticulum; GO:0005789 endoplasmic reticulum membrane; GO:0012505 endomembrane system; GO:0016020 membrane; GO:0031984 organelle subcompartment; GO:0042175 nuclear outer membrane-endoplasmic reticulum membrane network; GO:0043226 organelle; GO:0043227 membrane-bounded organelle; GO:0043229 intracellular org…	GO:0005488 binding; GO:0005515 protein binding; GO:0051082 unfolded protein binding;
J9VRC1	Mitochondrial genome maintenance protein MGM101 OS=Cryptococcus neoformans var. grubii serotype A (strain H99 / ATCC 208821 / CBS 10515 / FGSC 9487) OX=235443 GN=CNAG_04267 PE=3 SV=1	CNAG_04267	1.53576	0.0243176	Up	7.55	3	3	3	5408.43	5866.68	5133.93	10265.1	7027.71	7907.56	0.771406	0.836767	0.732254	1.46411	1.00236	1.12786	mitochondria				GO:0000002 mitochondrial genome maintenance; GO:0000725 recombinational repair; GO:0006139 nucleobase-containing compound metabolic process; GO:0006259 DNA metabolic process; GO:0006281 DNA repair; GO:0006310 DNA recombination; GO:0006725 cellular aromatic compound metabolic process; GO:0006807 nitrogen compound metabolic process; GO:0006950 response to stress; GO:0006974 DNA damage response; GO:…	GO:0000262 mitochondrial chromosome; GO:0005622 intracellular anatomical structure; GO:0005634 nucleus; GO:0005694 chromosome; GO:0005737 cytoplasm; GO:0005739 mitochondrion; GO:0005759 mitochondrial matrix; GO:0009295 nucleoid; GO:0031974 membrane-enclosed lumen; GO:0042645 mitochondrial nucleoid; GO:0043226 organelle; GO:0043227 membrane-bounded organelle; GO:0043228 non-membrane-bounded organe…	GO:0003676 nucleic acid binding; GO:0003677 DNA binding; GO:0003690 double-stranded DNA binding; GO:0003697 single-stranded DNA binding; GO:0005488 binding; GO:0097159 organic cyclic compound binding; GO:1901363 heterocyclic compound binding;
J9VRS6	5'-3' exoribonuclease OS=Cryptococcus neoformans var. grubii serotype A (strain H99 / ATCC 208821 / CBS 10515 / FGSC 9487) OX=235443 GN=CNAG_05797 PE=3 SV=1	CNAG_05797	1.53825	0.00639955	Up	18.87	19	19	19	8134.62	10484.4	10222	14558	15423.4	14383.3	0.569591	0.734124	0.71575	1.01936	1.07996	1.00713	cytoplasm	K12619	XRN2, RAT1; 5'-3' exoribonuclease 2 [EC:3.1.13.-]	map03008 Ribosome biogenesis in eukaryotes; map03018 RNA degradation	GO:0000122 negative regulation of transcription by RNA polymerase II; GO:0000291 nuclear-transcribed mRNA catabolic process, exonucleolytic; GO:0000448 cleavage in ITS2 between 5.8S rRNA and LSU-rRNA of tricistronic rRNA transcript (SSU-rRNA, 5.8S rRNA, LSU-rRNA); GO:0000460 maturation of 5.8S rRNA; GO:0000463 maturation of LSU-rRNA from tricistronic rRNA transcript (SSU-rRNA, 5.8S rRNA, LSU-rRNA…	GO:0005622 intracellular anatomical structure; GO:0005634 nucleus; GO:0005737 cytoplasm; GO:0005739 mitochondrion; GO:0005829 cytosol; GO:0032991 protein-containing complex; GO:0043226 organelle; GO:0043227 membrane-bounded organelle; GO:0043229 intracellular organelle; GO:0043231 intracellular membrane-bounded organelle; GO:0061695 transferase complex, transferring phosphorus-containing groups; …	GO:0000150 DNA strand exchange activity; GO:0003676 nucleic acid binding; GO:0003723 RNA binding; GO:0003729 mRNA binding; GO:0003824 catalytic activity; GO:0004518 nuclease activity; GO:0004527 exonuclease activity; GO:0004532 RNA exonuclease activity; GO:0004534 5'-3' RNA exonuclease activity; GO:0004540 RNA nuclease activity; GO:0005488 binding; GO:0005515 protein binding; GO:0008017 microtubu…	PF00098; PF17846	PF00098 Zinc knuckle; PF17846 Xrn1 helical domain	LA	KOG2044	5'-3' exonuclease HKE1/RAT1
J9VRT9	Pheromone-processing carboxypeptidase KEX1 OS=Cryptococcus neoformans var. grubii serotype A (strain H99 / ATCC 208821 / CBS 10515 / FGSC 9487) OX=235443 GN=CNAG_02494 PE=3 SV=2	CNAG_02494	2.29268	0.00122141	Up	13.81	8	8	8	3449.46	2796.25	2640.31	6385.74	7649.5	6337.57	0.490783	0.397845	0.375658	0.908551	1.08836	0.901697	plasma membrane	K01288	KEX1; carboxypeptidase D [EC:3.4.16.6]		GO:0001906 cell killing; GO:0006508 proteolysis; GO:0006807 nitrogen compound metabolic process; GO:0006915 apoptotic process; GO:0008152 metabolic process; GO:0008219 cell death; GO:0009056 catabolic process; GO:0009057 macromolecule catabolic process; GO:0009987 cellular process; GO:0010467 gene expression; GO:0010720 positive regulation of cell development; GO:0012501 programmed cell death; GO…	GO:0000322 storage vacuole; GO:0000323 lytic vacuole; GO:0000324 fungal-type vacuole; GO:0005622 intracellular anatomical structure; GO:0005737 cytoplasm; GO:0005773 vacuole; GO:0005794 Golgi apparatus; GO:0005802 trans-Golgi network; GO:0012505 endomembrane system; GO:0031984 organelle subcompartment; GO:0043226 organelle; GO:0043227 membrane-bounded organelle; GO:0043229 intracellular organelle…	GO:0003824 catalytic activity; GO:0004180 carboxypeptidase activity; GO:0004185 serine-type carboxypeptidase activity; GO:0008233 peptidase activity; GO:0008236 serine-type peptidase activity; GO:0008238 exopeptidase activity; GO:0016787 hydrolase activity; GO:0017171 serine hydrolase activity; GO:0070008 serine-type exopeptidase activity; GO:0140096 catalytic activity, acting on a protein;	PF00450	PF00450 Serine carboxypeptidase	OE	KOG1282	Serine carboxypeptidases (lysosomal cathepsin A)
J9VRV6	Palmitoyltransferase OS=Cryptococcus neoformans var. grubii serotype A (strain H99 / ATCC 208821 / CBS 10515 / FGSC 9487) OX=235443 GN=CNAG_02481 PE=3 SV=1	CNAG_02481	0.403412	0.000213846	Down	6.45	2	2	2	23007.2	22850.6	19807.3	8144.31	8643.7	9702.05	1.95145	1.93817	1.68004	0.690794	0.733152	0.82292	plasma membrane	K18932	ZDHHC; palmitoyltransferase [EC:2.3.1.225]							R	KOG1313	DHHC-type Zn-finger proteins
J9VRY5	Mitogen-activated protein kinase OS=Cryptococcus neoformans var. grubii serotype A (strain H99 / ATCC 208821 / CBS 10515 / FGSC 9487) OX=235443 GN=CNAG_04282 PE=3 SV=2	CNAG_04282	1.59531	0.0042874	Up	18.34	13	12	12	2554.87	3225.65	2916.82	5000.52	4572.94	4301.46	0.664231	0.838625	0.758333	1.30007	1.1889	1.11832	nucleus	K04464	MAPK7; mitogen-activated protein kinase 7 [EC:2.7.11.24]	map04011 MAPK signaling pathway - yeast; map04138 Autophagy - yeast; map04139 Mitophagy - yeast				PF00069	PF00069 Protein kinase domain	T	KOG0660	Mitogen-activated protein kinase
J9VSG3	Protein PBN1 OS=Cryptococcus neoformans var. grubii serotype A (strain H99 / ATCC 208821 / CBS 10515 / FGSC 9487) OX=235443 GN=CNAG_03126 PE=3 SV=1	CNAG_03126	0.421613	0.000352441	Down	5.76	1	1	1	508.125	481.926	448.791	200.312	204.111		1.02339	0.970628	0.903892	0.403441	0.411092		cytoplasm							PF08320	PF08320 PIG-X / PBN1
J9VSG8	NAD-dependent protein deacetylase OS=Cryptococcus neoformans var. grubii serotype A (strain H99 / ATCC 208821 / CBS 10515 / FGSC 9487) OX=235443 GN=CNAG_07712 PE=3 SV=2	CNAG_07712	0.615415	0.0343773	Down	5.87	2	2	2	2349.07	2273.48	1543.83	1164.29	1433.97	1196.62	1.72929	1.67365	1.13651	0.857105	1.05563	0.880905	cytoplasm	K11121	SIR2; NAD+-dependent protein deacetylase SIR2 [EC:2.3.1.286]	map00760 Nicotinate and nicotinamide metabolism; map01100 Metabolic pathways; map04213 Longevity regulating pathway - multiple species	GO:0000018 regulation of DNA recombination; GO:0000019 regulation of mitotic recombination; GO:0000122 negative regulation of transcription by RNA polymerase II; GO:0000183 rDNA heterochromatin formation; GO:0006325 chromatin organization; GO:0006338 chromatin remodeling; GO:0006355 regulation of DNA-templated transcription; GO:0006357 regulation of transcription by RNA polymerase II; GO:0006476 …	GO:0000228 nuclear chromosome; GO:0000775 chromosome, centromeric region; GO:0000785 chromatin; GO:0000792 heterochromatin; GO:0005622 intracellular anatomical structure; GO:0005634 nucleus; GO:0005694 chromosome; GO:0005721 pericentric heterochromatin; GO:0005737 cytoplasm; GO:0031934 mating-type region heterochromatin; GO:0031974 membrane-enclosed lumen; GO:0031981 nuclear lumen; GO:0033553 rDN…	GO:0003824 catalytic activity; GO:0004407 histone deacetylase activity; GO:0016787 hydrolase activity; GO:0016810 hydrolase activity, acting on carbon-nitrogen (but not peptide) bonds; GO:0016811 hydrolase activity, acting on carbon-nitrogen (but not peptide) bonds, in linear amides; GO:0017136 NAD-dependent histone deacetylase activity; GO:0019213 deacetylase activity; GO:0033558 protein lysine …			BK	KOG2682	NAD-dependent histone deacetylases and class I sirtuins (SIR2 family)
J9VT91	chitinase OS=Cryptococcus neoformans var. grubii serotype A (strain H99 / ATCC 208821 / CBS 10515 / FGSC 9487) OX=235443 GN=CNAG_03412 PE=3 SV=1	CNAG_03412	1.58454	0.0130681	Up	14.16	6	6	6	30302.4	36366.3	41285.8	63239.8	56789.4	51028.7	0.633052	0.759734	0.862508	1.32115	1.1864	1.06605	extracellular	K01183	E3.2.1.14; chitinase [EC:3.2.1.14]	map00520 Amino sugar and nucleotide sugar metabolism; map01100 Metabolic pathways	GO:0006022 aminoglycan metabolic process; GO:0006026 aminoglycan catabolic process; GO:0006030 chitin metabolic process; GO:0006032 chitin catabolic process; GO:0006040 amino sugar metabolic process; GO:0006807 nitrogen compound metabolic process; GO:0008152 metabolic process; GO:0009056 catabolic process; GO:0009057 macromolecule catabolic process; GO:0009653 anatomical structure morphogenesis; …	GO:0005576 extracellular region; GO:0005622 intracellular anatomical structure; GO:0005737 cytoplasm;	GO:0003824 catalytic activity; GO:0004553 hydrolase activity, hydrolyzing O-glycosyl compounds; GO:0004568 chitinase activity; GO:0005488 binding; GO:0008061 chitin binding; GO:0016740 transferase activity; GO:0016757 glycosyltransferase activity; GO:0016787 hydrolase activity; GO:0016798 hydrolase activity, acting on glycosyl bonds; GO:0097367 carbohydrate derivative binding;	PF00704	PF00704 Glycosyl hydrolases family 18	G	KOG2806	Chitinase
J9VTH3	Pyruvate decarboxylase OS=Cryptococcus neoformans var. grubii serotype A (strain H99 / ATCC 208821 / CBS 10515 / FGSC 9487) OX=235443 GN=CNAG_04659 PE=3 SV=1	CNAG_04659	0.659674	0.000172372	Down	30.34	20	20	20	870862	818992	811583	532080	545825	572228	1.3785	1.29639	1.28467	0.842236	0.863993	0.905787	extracellular	K01568	PDC, pdc; pyruvate decarboxylase [EC:4.1.1.1]	map00010 Glycolysis / Gluconeogenesis; map01100 Metabolic pathways; map01110 Biosynthesis of secondary metabolites	GO:0000947 amino acid catabolic process to alcohol via Ehrlich pathway; GO:0000949 aromatic amino acid family catabolic process to alcohol via Ehrlich pathway; GO:0000955 amino acid catabolic process via Ehrlich pathway; GO:0005975 carbohydrate metabolic process; GO:0005996 monosaccharide metabolic process; GO:0006006 glucose metabolic process; GO:0006066 alcohol metabolic process; GO:0006067 eth…	GO:0005622 intracellular anatomical structure;	GO:0003824 catalytic activity; GO:0004737 pyruvate decarboxylase activity; GO:0016829 lyase activity; GO:0016830 carbon-carbon lyase activity; GO:0016831 carboxy-lyase activity; GO:0047433 branched-chain-2-oxoacid decarboxylase activity;	PF02776; PF00205; PF02775	PF02776 Thiamine pyrophosphate enzyme, N-terminal TPP binding domain; PF00205 Thiamine pyrophosphate enzyme, central domain; PF02775 Thiamine pyrophosphate enzyme, C-terminal TPP binding domain	EH	KOG1184	Thiamine pyrophosphate-requiring enzyme
J9VTL7	E2 ubiquitin-conjugating enzyme OS=Cryptococcus neoformans var. grubii serotype A (strain H99 / ATCC 208821 / CBS 10515 / FGSC 9487) OX=235443 GN=CNAG_04611 PE=3 SV=1	CNAG_04611	1.93633	0.0331583	Up	15.1	4	4	4	4591.32	7376.06	9454.36	12450	13862.7	15166.9	0.309531	0.497269	0.637381	0.839337	0.934576	1.0225	cytoplasm,nucleus	K10576	UBE2H, UBC8; ubiquitin-conjugating enzyme E2 H [EC:2.3.2.23]	map04120 Ubiquitin mediated proteolysis	GO:0006109 regulation of carbohydrate metabolic process; GO:0006111 regulation of gluconeogenesis; GO:0006508 proteolysis; GO:0006511 ubiquitin-dependent protein catabolic process; GO:0006807 nitrogen compound metabolic process; GO:0008152 metabolic process; GO:0009056 catabolic process; GO:0009057 macromolecule catabolic process; GO:0009889 regulation of biosynthetic process; GO:0009890 negative…	GO:0005622 intracellular anatomical structure; GO:0005737 cytoplasm;	GO:0003824 catalytic activity; GO:0004842 ubiquitin-protein transferase activity; GO:0005488 binding; GO:0005515 protein binding; GO:0016740 transferase activity; GO:0019787 ubiquitin-like protein transferase activity; GO:0019899 enzyme binding; GO:0031625 ubiquitin protein ligase binding; GO:0044389 ubiquitin-like protein ligase binding; GO:0061630 ubiquitin protein ligase activity; GO:0061631 u…	PF00179	PF00179 Ubiquitin-conjugating enzyme	O	KOG0416	Ubiquitin-protein ligase
J9VUG8	Mitochondrial distribution and morphology protein 12 OS=Cryptococcus neoformans var. grubii serotype A (strain H99 / ATCC 208821 / CBS 10515 / FGSC 9487) OX=235443 GN=MDM12 PE=3 SV=1	MDM12	1.52489	0.00391768	Up	16.75	4	4	4	2170.58	2040.61	2136.01	3356.42	2814.25	3508.1	0.894676	0.841105	0.880427	1.38346	1.15999	1.44598	nucleus	K17765	MDM12; mitochondrial distribution and morphology protein 12	map04139 Mitophagy - yeast	GO:0000001 mitochondrion inheritance; GO:0006810 transport; GO:0006811 monoatomic ion transport; GO:0006820 monoatomic anion transport; GO:0006869 lipid transport; GO:0006996 organelle organization; GO:0007005 mitochondrion organization; GO:0007006 mitochondrial membrane organization; GO:0007008 outer mitochondrial membrane organization; GO:0009987 cellular process; GO:0010876 lipid localization;…	GO:0005622 intracellular anatomical structure; GO:0005737 cytoplasm; GO:0005739 mitochondrion; GO:0005740 mitochondrial envelope; GO:0005741 mitochondrial outer membrane; GO:0005783 endoplasmic reticulum; GO:0012505 endomembrane system; GO:0016020 membrane; GO:0019867 outer membrane; GO:0031090 organelle membrane; GO:0031966 mitochondrial membrane; GO:0031967 organelle envelope; GO:0031968 organe…
J9VUL6	FACT complex subunit OS=Cryptococcus neoformans var. grubii serotype A (strain H99 / ATCC 208821 / CBS 10515 / FGSC 9487) OX=235443 GN=CNAG_01726 PE=3 SV=1	CNAG_01726	1.63039	0.0150892	Up	9.57	9	9	9	1591.43	1788.3	1690.84	2210.6	2809.66	3246.74	0.603916	0.678625	0.64164	0.838879	1.06621	1.23207	nucleus	K25639	SUPT16H, SPT16; FACT complex subunit SPT16		GO:0006139 nucleobase-containing compound metabolic process; GO:0006259 DNA metabolic process; GO:0006260 DNA replication; GO:0006261 DNA-templated DNA replication; GO:0006325 chromatin organization; GO:0006334 nucleosome assembly; GO:0006338 chromatin remodeling; GO:0006351 DNA-templated transcription; GO:0006354 DNA-templated transcription elongation; GO:0006355 regulation of DNA-templated tran…	GO:0000228 nuclear chromosome; GO:0000785 chromatin; GO:0005622 intracellular anatomical structure; GO:0005634 nucleus; GO:0005654 nucleoplasm; GO:0005657 replication fork; GO:0005694 chromosome; GO:0008023 transcription elongation factor complex; GO:0031298 replication fork protection complex; GO:0031974 membrane-enclosed lumen; GO:0031981 nuclear lumen; GO:0032991 protein-containing complex; GO…	GO:0003682 chromatin binding; GO:0005488 binding; GO:0005515 protein binding; GO:0031491 nucleosome binding; GO:0042393 histone binding; GO:0044877 protein-containing complex binding;	PF14826; PF00557; PF08644; PF08512	PF14826 FACT complex subunit SPT16 N-terminal lobe domain; PF00557 Metallopeptidase family M24; PF08644 FACT complex subunit (SPT16/CDC68); PF08512 Histone chaperone Rttp106-like	E	KOG1189	Global transcriptional regulator, cell division control protein
J9VVG9	Phosphatidylinositol transfer protein SFH5 OS=Cryptococcus neoformans var. grubii serotype A (strain H99 / ATCC 208821 / CBS 10515 / FGSC 9487) OX=235443 GN=CNAG_02104 PE=3 SV=1	CNAG_02104	0.409366	0.00286742	Down	14.48	4	4	4	3135.56	2809.48	3687.08	1235.9	1610.13	1097.03	1.87097	1.6764	2.20006	0.737456	0.960757	0.654593	cytoplasm	K19996	SFH5; phosphatidylinositol transfer protein SFH5		GO:0006629 lipid metabolic process; GO:0006644 phospholipid metabolic process; GO:0006650 glycerophospholipid metabolic process; GO:0006793 phosphorus metabolic process; GO:0006796 phosphate-containing compound metabolic process; GO:0006810 transport; GO:0006811 monoatomic ion transport; GO:0006820 monoatomic anion transport; GO:0006869 lipid transport; GO:0006892 post-Golgi vesicle-mediated tran…	GO:0000322 storage vacuole; GO:0000323 lytic vacuole; GO:0000324 fungal-type vacuole; GO:0000329 fungal-type vacuole membrane; GO:0005622 intracellular anatomical structure; GO:0005634 nucleus; GO:0005737 cytoplasm; GO:0005773 vacuole; GO:0005774 vacuolar membrane; GO:0005783 endoplasmic reticulum; GO:0005829 cytosol; GO:0005886 plasma membrane; GO:0005938 cell cortex; GO:0012505 endomembrane sys…	GO:0005215 transporter activity; GO:0005319 lipid transporter activity; GO:0005548 phospholipid transporter activity; GO:0008526 phosphatidylinositol transfer activity;	PF00650	PF00650 CRAL/TRIO domain	I	KOG1471	Phosphatidylinositol transfer protein SEC14 and related proteins
J9VW70	Carboxypeptidase OS=Cryptococcus neoformans var. grubii serotype A (strain H99 / ATCC 208821 / CBS 10515 / FGSC 9487) OX=235443 GN=CNAG_06640 PE=3 SV=1	CNAG_06640	1.6854	0.00060971	Up	10.95	6	6	6	13656.6	12910.6	14537.6	21353.2	24538.2	23386.5	0.683287	0.645962	0.727367	1.06837	1.22773	1.17011	extracellular	K13289	CTSA, CPY; cathepsin A (carboxypeptidase C) [EC:3.4.16.5]					PF00450	PF00450 Serine carboxypeptidase	OE	KOG1282	Serine carboxypeptidases (lysosomal cathepsin A)
J9VWM8	Peptide hydrolase OS=Cryptococcus neoformans var. grubii serotype A (strain H99 / ATCC 208821 / CBS 10515 / FGSC 9487) OX=235443 GN=CNAG_04269 PE=3 SV=1	CNAG_04269	5.91418	0.000136366	Up	5.47	3	3	3	1886.16	2787.34	2016.46	12433.3	13268.5	13863.8	0.164365	0.242897	0.17572	1.08347	1.15625	1.20813	extracellular	K05994	E3.4.11.10; bacterial leucyl aminopeptidase [EC:3.4.11.10]							OPR	KOG2195	Transferrin receptor and related proteins containing the protease-associated (PA) domain
J9VX34	RING-type domain-containing protein OS=Cryptococcus neoformans var. grubii serotype A (strain H99 / ATCC 208821 / CBS 10515 / FGSC 9487) OX=235443 GN=CNAG_01739 PE=4 SV=2	CNAG_01739	1.51076	0.0207004	Up	8.81	7	7	7	1619.63	1737.57	2274.18	2628.73	3088.86	2790.05	0.604912	0.648961	0.849378	0.981798	1.15365	1.04205	plasma membrane				GO:0001101 response to acid chemical; GO:0006508 proteolysis; GO:0006511 ubiquitin-dependent protein catabolic process; GO:0006807 nitrogen compound metabolic process; GO:0008152 metabolic process; GO:0009056 catabolic process; GO:0009057 macromolecule catabolic process; GO:0009719 response to endogenous stimulus; GO:0009987 cellular process; GO:0010033 response to organic substance; GO:0010243 r…	GO:0000151 ubiquitin ligase complex; GO:0000152 nuclear ubiquitin ligase complex; GO:0005622 intracellular anatomical structure; GO:0005634 nucleus; GO:0005635 nuclear envelope; GO:0005637 nuclear inner membrane; GO:0012505 endomembrane system; GO:0016020 membrane; GO:0019866 organelle inner membrane; GO:0031090 organelle membrane; GO:0031965 nuclear membrane; GO:0031967 organelle envelope; GO:00…	GO:0003824 catalytic activity; GO:0004842 ubiquitin-protein transferase activity; GO:0016740 transferase activity; GO:0019787 ubiquitin-like protein transferase activity; GO:0140096 catalytic activity, acting on a protein;	PF13920	PF13920 Zinc finger, C3HC4 type (RING finger)
J9VXA5	alpha-1,3-glucan synthase OS=Cryptococcus neoformans var. grubii serotype A (strain H99 / ATCC 208821 / CBS 10515 / FGSC 9487) OX=235443 GN=CNAG_03120 PE=3 SV=2	CNAG_03120	1.99008	0.000326266	Up	7.18	18	18	18	7819.29	8608.28	8304.31	14770.3	16850.3	17597.8	0.493478	0.543271	0.524088	0.932158	1.06343	1.1106	plasma membrane	K00749	E2.4.1.183; alpha-1,3-glucan synthase [EC:2.4.1.183]					PF00128; PF08323	PF00128 Alpha amylase, catalytic domain; PF08323 Starch synthase catalytic domain
J9VYB0	Protein YAE1 OS=Cryptococcus neoformans var. grubii serotype A (strain H99 / ATCC 208821 / CBS 10515 / FGSC 9487) OX=235443 GN=CNAG_04581 PE=3 SV=1	CNAG_04581	0.488389	0.000989496	Down	14.02	4	4	4	12796.3	10986.8	11632	5230.12	5478.13	6588.11	1.97363	1.69455	1.79406	0.806666	0.844918	1.01612	nucleus	K03137	TFIIE2, GTF2E2, TFA2; transcription initiation factor TFIIE subunit beta	map03022 Basal transcription factors						S	KOG4774	Uncharacterized conserved protein
J9VYR8	ABC transporter PMR5 OS=Cryptococcus neoformans var. grubii serotype A (strain H99 / ATCC 208821 / CBS 10515 / FGSC 9487) OX=235443 GN=CNAG_06348 PE=3 SV=2	CNAG_06348	0.617321	0.0125235	Down	2.46	3	3	3	2671.75	2767.49	3099.67	1420.55	1833.53	2017.17	1.09786	1.1372	1.27369	0.583722	0.75342	0.82888	plasma membrane	K08712	SNQ2; ATP-binding cassette, subfamily G (WHITE), member 2, SNQ2	map02010 ABC transporters	GO:0006810 transport; GO:0006855 xenobiotic transmembrane transport; GO:0006873 intracellular monoatomic ion homeostasis; GO:0009987 cellular process; GO:0015849 organic acid transport; GO:0019725 cellular homeostasis; GO:0030003 intracellular monoatomic cation homeostasis; GO:0042221 response to chemical; GO:0042592 homeostatic process; GO:0042908 xenobiotic transport; GO:0048878 chemical homeos…	GO:0005622 intracellular anatomical structure; GO:0005737 cytoplasm; GO:0005739 mitochondrion; GO:0005829 cytosol; GO:0005886 plasma membrane; GO:0016020 membrane; GO:0043226 organelle; GO:0043227 membrane-bounded organelle; GO:0043229 intracellular organelle; GO:0043231 intracellular membrane-bounded organelle; GO:0071944 cell periphery;	GO:0003824 catalytic activity; GO:0005215 transporter activity; GO:0005342 organic acid transmembrane transporter activity; GO:0008559 ABC-type xenobiotic transporter activity; GO:0015399 primary active transmembrane transporter activity; GO:0016462 pyrophosphatase activity; GO:0016787 hydrolase activity; GO:0016817 hydrolase activity, acting on acid anhydrides; GO:0016818 hydrolase activity, act…	PF00005	PF00005 ABC transporter	Q	KOG0065	Pleiotropic drug resistance proteins (PDR1-15), ABC superfamily
J9VZA3	Non-structural maintenance of chromosomes element 1 homolog OS=Cryptococcus neoformans var. grubii serotype A (strain H99 / ATCC 208821 / CBS 10515 / FGSC 9487) OX=235443 GN=CNAG_05359 PE=3 SV=1	CNAG_05359	0.65715	0.0227162	Down	6.57	2	2	2	3761.55	4404.42	5468.84	2794.14	3124.44	3041.54	0.907676	1.0628	1.31965	0.674236	0.753939	0.733935	nucleus	K22817	NSMCE1, NSE1; non-structural maintenance of chromosomes element 1 [EC:2.3.2.27]		GO:0000003 reproduction; GO:0000280 nuclear division; GO:0000724 double-strand break repair via homologous recombination; GO:0000725 recombinational repair; GO:0006139 nucleobase-containing compound metabolic process; GO:0006259 DNA metabolic process; GO:0006281 DNA repair; GO:0006301 postreplication repair; GO:0006302 double-strand break repair; GO:0006310 DNA recombination; GO:0006725 cellular …	GO:0000793 condensed chromosome; GO:0005622 intracellular anatomical structure; GO:0005634 nucleus; GO:0005694 chromosome; GO:0030915 Smc5-Smc6 complex; GO:0032991 protein-containing complex; GO:0043226 organelle; GO:0043227 membrane-bounded organelle; GO:0043228 non-membrane-bounded organelle; GO:0043229 intracellular organelle; GO:0043231 intracellular membrane-bounded organelle; GO:0043232 int…	GO:0003824 catalytic activity; GO:0004842 ubiquitin-protein transferase activity; GO:0016740 transferase activity; GO:0019787 ubiquitin-like protein transferase activity; GO:0061630 ubiquitin protein ligase activity; GO:0061659 ubiquitin-like protein ligase activity; GO:0140096 catalytic activity, acting on a protein;	PF08746	PF08746 RING-like domain	B	KOG4718	Non-SMC (structural maintenance of chromosomes) element 1 protein (NSE1)
J9W1J0	Kexin OS=Cryptococcus neoformans var. grubii serotype A (strain H99 / ATCC 208821 / CBS 10515 / FGSC 9487) OX=235443 GN=CNAG_05446 PE=3 SV=1	CNAG_05446	1.99306	0.0143263	Up	5.14	5	5	5	4933.56	7290.97	8123	13185.6	11866.5	15501.8	0.35654	0.526906	0.587036	0.952902	0.857572	1.12029	extracellular	K01341	KEX2; kexin [EC:3.4.21.61]		GO:0006508 proteolysis; GO:0006807 nitrogen compound metabolic process; GO:0007323 peptide pheromone maturation; GO:0008152 metabolic process; GO:0009892 negative regulation of metabolic process; GO:0010466 negative regulation of peptidase activity; GO:0010467 gene expression; GO:0010605 negative regulation of macromolecule metabolic process; GO:0010951 negative regulation of endopeptidase activi…	GO:0000139 Golgi membrane; GO:0000322 storage vacuole; GO:0000323 lytic vacuole; GO:0000324 fungal-type vacuole; GO:0005622 intracellular anatomical structure; GO:0005737 cytoplasm; GO:0005773 vacuole; GO:0005794 Golgi apparatus; GO:0005802 trans-Golgi network; GO:0009986 cell surface; GO:0012505 endomembrane system; GO:0016020 membrane; GO:0031090 organelle membrane; GO:0031984 organelle subcomp…	GO:0003824 catalytic activity; GO:0004175 endopeptidase activity; GO:0004252 serine-type endopeptidase activity; GO:0004857 enzyme inhibitor activity; GO:0004866 endopeptidase inhibitor activity; GO:0004867 serine-type endopeptidase inhibitor activity; GO:0005488 binding; GO:0005515 protein binding; GO:0008233 peptidase activity; GO:0008236 serine-type peptidase activity; GO:0016787 hydrolase act…	PF00082	PF00082 Subtilase family	O	KOG3525	Subtilisin-like proprotein convertase
T2BMM4	Aminotransferase class I/classII domain-containing protein OS=Cryptococcus neoformans var. grubii serotype A (strain H99 / ATCC 208821 / CBS 10515 / FGSC 9487) OX=235443 GN=CNAG_07986 PE=3 SV=1	CNAG_07986	1.66891	0.0336414	Up	12.18	7	6	6	967.187	1563.86	1569.79	2470.89	2085.06	2287.99	0.466117	0.753672	0.75653	1.1908	1.00485	1.10265	nucleus	K14455	GOT2; aspartate aminotransferase, mitochondrial [EC:2.6.1.1]	map00220 Arginine biosynthesis; map00250 Alanine, aspartate and glutamate metabolism; map00270 Cysteine and methionine metabolism; map00330 Arginine and proline metabolism; map00350 Tyrosine metabolism; map00360 Phenylalanine metabolism; map00400 Phenylalanine, tyrosine and tryptophan biosynthesis; map01100 Metabolic pathways; map01110 Biosynthesis of secondary metabolites; map01200 Carbon metabo…	GO:0000096 sulfur amino acid metabolic process; GO:0006082 organic acid metabolic process; GO:0006103 2-oxoglutarate metabolic process; GO:0006107 oxaloacetate metabolic process; GO:0006520 amino acid metabolic process; GO:0006528 asparagine metabolic process; GO:0006529 asparagine biosynthetic process; GO:0006530 asparagine catabolic process; GO:0006531 aspartate metabolic process; GO:0006532 as…	GO:0005622 intracellular anatomical structure; GO:0005737 cytoplasm; GO:0005739 mitochondrion; GO:0005759 mitochondrial matrix; GO:0031974 membrane-enclosed lumen; GO:0043226 organelle; GO:0043227 membrane-bounded organelle; GO:0043229 intracellular organelle; GO:0043231 intracellular membrane-bounded organelle; GO:0043233 organelle lumen; GO:0070013 intracellular organelle lumen;	GO:0003824 catalytic activity; GO:0004069 L-aspartate:2-oxoglutarate aminotransferase activity; GO:0008483 transaminase activity; GO:0016740 transferase activity; GO:0016769 transferase activity, transferring nitrogenous groups;	PF00155	PF00155 Aminotransferase class I and II	E	KOG1411	Aspartate aminotransferase/Glutamic oxaloacetic transaminase AAT1/GOT2
T2BNU3	transketolase OS=Cryptococcus neoformans var. grubii serotype A (strain H99 / ATCC 208821 / CBS 10515 / FGSC 9487) OX=235443 GN=CNAG_02552 PE=3 SV=1	CNAG_02552	0.614703	0.00505564	Down	6.39	4	4	4	2352.84	2250.11	1791.39	1337.9	1268.24	1324.48	1.53196	1.46507	1.16639	0.871121	0.825764	0.862383	cytoplasm	K17100	DAS; dihydroxyacetone synthase [EC:2.2.1.3]	map00680 Methane metabolism; map01100 Metabolic pathways; map01200 Carbon metabolism				PF00456; PF02779; PF02780	PF00456 Transketolase, thiamine diphosphate binding domain; PF02779 Transketolase, pyrimidine binding domain; PF02780 Transketolase, C-terminal domain	G	KOG0523	Transketolase
J9VDT7	Gly-X carboxypeptidase OS=Cryptococcus neoformans var. grubii serotype A (strain H99 / ATCC 208821 / CBS 10515 / FGSC 9487) OX=235443 GN=CNAG_00308 PE=3 SV=1	CNAG_00308	1.5369	0.00204666	Up	16.75	9	9	9	12509.4	14338	12423.7	21684.5	19428.9	19242.4	0.780603	0.89471	0.775255	1.35314	1.21239	1.20075	plasma membrane	K01293	E3.4.17.4; Gly-Xaa carboxypeptidase [EC:3.4.17.4]		GO:0006508 proteolysis; GO:0006807 nitrogen compound metabolic process; GO:0008152 metabolic process; GO:0009056 catabolic process; GO:0009057 macromolecule catabolic process; GO:0009987 cellular process; GO:0019538 protein metabolic process; GO:0030163 protein catabolic process; GO:0043170 macromolecule metabolic process; GO:0044237 cellular metabolic process; GO:0044238 primary metabolic proces…	GO:0000322 storage vacuole; GO:0000323 lytic vacuole; GO:0000324 fungal-type vacuole; GO:0000328 fungal-type vacuole lumen; GO:0005622 intracellular anatomical structure; GO:0005737 cytoplasm; GO:0005773 vacuole; GO:0005775 vacuolar lumen; GO:0031974 membrane-enclosed lumen; GO:0043226 organelle; GO:0043227 membrane-bounded organelle; GO:0043229 intracellular organelle; GO:0043231 intracellular m…	GO:0003824 catalytic activity; GO:0004180 carboxypeptidase activity; GO:0008233 peptidase activity; GO:0008238 exopeptidase activity; GO:0016787 hydrolase activity; GO:0140096 catalytic activity, acting on a protein;	PF07687	PF07687 Peptidase dimerisation domain	E	KOG2275	Aminoacylase ACY1 and related metalloexopeptidases
J9VE62	Uncharacterized protein OS=Cryptococcus neoformans var. grubii serotype A (strain H99 / ATCC 208821 / CBS 10515 / FGSC 9487) OX=235443 GN=CNAG_00465 PE=4 SV=1	CNAG_00465	2.18433	0.0369479	Up	25.32	2	2	2	15287.8	16118	8397.33	36824.6	28462.9	21655.7	0.713393	0.752133	0.391855	1.71839	1.3282	1.01055	nucleus	K02183	CALM; calmodulin	map04070 Phosphatidylinositol signaling system
J9VEI3	Tubulin folding cofactor C OS=Cryptococcus neoformans var. grubii serotype A (strain H99 / ATCC 208821 / CBS 10515 / FGSC 9487) OX=235443 GN=CNAG_00619 PE=3 SV=2	CNAG_00619	1.82829	0.00134862	Up	10.33	4	4	4	3397.35	3770.59	4005.37	7625.68	6425.88	6376.48	0.666794	0.740049	0.786129	1.49668	1.2612	1.2515	nucleus	K21766	TBCC; tubulin-specific chaperone C					PF07986	PF07986 Tubulin binding cofactor C	O	KOG2512	Beta-tubulin folding cofactor C
J9VEM7	Mid2 domain-containing protein OS=Cryptococcus neoformans var. grubii serotype A (strain H99 / ATCC 208821 / CBS 10515 / FGSC 9487) OX=235443 GN=CNAG_00668 PE=4 SV=2	CNAG_00668	2.24219	0.0136281	Up	1.96	1	1	1	2151.17	1599.94	2432.32	3535.19	5830.21	4499	0.577667	0.429642	0.653166	0.949326	1.56562	1.20814	extracellular
J9VEU5	Adhesin domain-containing protein OS=Cryptococcus neoformans var. grubii serotype A (strain H99 / ATCC 208821 / CBS 10515 / FGSC 9487) OX=235443 GN=CNAG_00456 PE=4 SV=1	CNAG_00456	0.492065	0.00023949	Down	12.67	5	5	5	12962	13109.6	11343.8	5854.41	6532.63	6023.78	2.29201	2.31811	2.00587	1.03521	1.15513	1.06516	nucleus
J9VEZ6	Transducin family protein OS=Cryptococcus neoformans var. grubii serotype A (strain H99 / ATCC 208821 / CBS 10515 / FGSC 9487) OX=235443 GN=CNAG_00752 PE=4 SV=2	CNAG_00752	1.7672	0.0157303	Up	4.52	2	2	2	15337.2	21685.8	21876	38774.7	29429.2	35882.3	0.585579	0.82797	0.835232	1.48043	1.12362	1.37	nucleus	K14818	SQT1; ribosome assembly protein SQT1		GO:0000027 ribosomal large subunit assembly; GO:0006996 organelle organization; GO:0009987 cellular process; GO:0016043 cellular component organization; GO:0022607 cellular component assembly; GO:0022613 ribonucleoprotein complex biogenesis; GO:0022618 protein-RNA complex assembly; GO:0042254 ribosome biogenesis; GO:0042255 ribosome assembly; GO:0042273 ribosomal large subunit biogenesis; GO:0043…	GO:0005622 intracellular anatomical structure; GO:0005737 cytoplasm; GO:0005829 cytosol; GO:0030684 preribosome; GO:0030687 preribosome, large subunit precursor; GO:0032991 protein-containing complex; GO:1990904 ribonucleoprotein complex;	GO:0005488 binding; GO:0005515 protein binding; GO:0051082 unfolded protein binding;			S	KOG0296	Angio-associated migratory cell protein (contains WD40 repeats)
J9VFV2	Ribose 5-phosphate isomerase OS=Cryptococcus neoformans var. grubii serotype A (strain H99 / ATCC 208821 / CBS 10515 / FGSC 9487) OX=235443 GN=CNAG_00827 PE=3 SV=1	CNAG_00827	3.37024	2.68637e-06	Up	40.24	7	7	7	17374.2	17139.6	16127.4	58450.1	54494.9	57727.9	0.378118	0.373012	0.350983	1.27206	1.18598	1.25634	cytoplasm	K01808	rpiB; ribose 5-phosphate isomerase B [EC:5.3.1.6]	map00030 Pentose phosphate pathway; map00051 Fructose and mannose metabolism; map01100 Metabolic pathways; map01110 Biosynthesis of secondary metabolites; map01200 Carbon metabolism; map01230 Biosynthesis of amino acids
J9VFV3	Large subunit ribosomal protein L27Ae OS=Cryptococcus neoformans var. grubii serotype A (strain H99 / ATCC 208821 / CBS 10515 / FGSC 9487) OX=235443 GN=CNAG_03747 PE=3 SV=1	CNAG_03747	1.51241	0.0468883	Up	38.73	6	6	6	62266.3	69867.9	45192.5	87805.8	78836.2	101549	0.761081	0.853995	0.552388	1.07325	0.963615	1.24123	mitochondria	K02900	RP-L27Ae, RPL27A; large subunit ribosomal protein L27Ae	map03010 Ribosome	GO:0002181 cytoplasmic translation; GO:0006412 translation; GO:0006518 peptide metabolic process; GO:0006807 nitrogen compound metabolic process; GO:0008152 metabolic process; GO:0009058 biosynthetic process; GO:0009059 macromolecule biosynthetic process; GO:0009987 cellular process; GO:0010467 gene expression; GO:0019538 protein metabolic process; GO:0034641 cellular nitrogen compound metabolic …	GO:0005622 intracellular anatomical structure; GO:0005634 nucleus; GO:0005737 cytoplasm; GO:0005829 cytosol; GO:0005840 ribosome; GO:0015934 large ribosomal subunit; GO:0022625 cytosolic large ribosomal subunit; GO:0022626 cytosolic ribosome; GO:0030684 preribosome; GO:0030687 preribosome, large subunit precursor; GO:0032991 protein-containing complex; GO:0043226 organelle; GO:0043227 membrane-bo…	GO:0003676 nucleic acid binding; GO:0003723 RNA binding; GO:0003735 structural constituent of ribosome; GO:0005198 structural molecule activity; GO:0005488 binding; GO:0097159 organic cyclic compound binding; GO:1901363 heterocyclic compound binding;			J	KOG1742	60s ribosomal protein L15/L27
J9VFW0	Uncharacterized protein OS=Cryptococcus neoformans var. grubii serotype A (strain H99 / ATCC 208821 / CBS 10515 / FGSC 9487) OX=235443 GN=CNAG_00837 PE=4 SV=2	CNAG_00837	1.67002	0.0128376	Up	3.93	2	2	2	1837.24	1890.38	1875.58	3795.59	2539.84	3022.01	0.653188	0.672081	0.666819	1.34943	0.902981	1.07441	plasma membrane
J9VG39	Nitrogen regulatory protein areA GATA-like domain-containing protein OS=Cryptococcus neoformans var. grubii serotype A (strain H99 / ATCC 208821 / CBS 10515 / FGSC 9487) OX=235443 GN=CNAG_03841 PE=4 SV=1	CNAG_03841	1.58797	0.00762527	Up	5.57	4	4	4	2094.07	1952.22	1779.6	2882.79	2783.57	3584.98	0.735675	0.685841	0.625198	1.01276	0.977906	1.25945	nucleus				GO:0000122 negative regulation of transcription by RNA polymerase II; GO:0006355 regulation of DNA-templated transcription; GO:0006357 regulation of transcription by RNA polymerase II; GO:0006808 regulation of nitrogen utilization; GO:0007154 cell communication; GO:0007165 signal transduction; GO:0009889 regulation of biosynthetic process; GO:0009890 negative regulation of biosynthetic process; G…	GO:0005622 intracellular anatomical structure; GO:0005737 cytoplasm;		PF08550	PF08550 Fungal protein of unknown function (DUF1752)
J9VG64	Uncharacterized protein OS=Cryptococcus neoformans var. grubii serotype A (strain H99 / ATCC 208821 / CBS 10515 / FGSC 9487) OX=235443 GN=CNAG_07320 PE=3 SV=1	CNAG_07320	0.64604	0.0243027	Down	10.97	6	6	6	14368.6	12663.7	17182.2	9550.38	8096.06	10917.9	1.19255	1.05105	1.42607	0.792653	0.671949	0.906153	nucleus	K06053	RBPSUH, RBPJK; recombining binding protein suppressor of hairless		GO:0006139 nucleobase-containing compound metabolic process; GO:0006351 DNA-templated transcription; GO:0006355 regulation of DNA-templated transcription; GO:0006357 regulation of transcription by RNA polymerase II; GO:0006366 transcription by RNA polymerase II; GO:0006725 cellular aromatic compound metabolic process; GO:0006807 nitrogen compound metabolic process; GO:0008152 metabolic process; G…	GO:0000228 nuclear chromosome; GO:0000785 chromatin; GO:0005622 intracellular anatomical structure; GO:0005634 nucleus; GO:0005694 chromosome; GO:0005737 cytoplasm; GO:0031974 membrane-enclosed lumen; GO:0031981 nuclear lumen; GO:0043226 organelle; GO:0043227 membrane-bounded organelle; GO:0043228 non-membrane-bounded organelle; GO:0043229 intracellular organelle; GO:0043231 intracellular membran…	GO:0000976 transcription cis-regulatory region binding; GO:0000977 RNA polymerase II transcription regulatory region sequence-specific DNA binding; GO:0000978 RNA polymerase II cis-regulatory region sequence-specific DNA binding; GO:0000981 DNA-binding transcription factor activity, RNA polymerase II-specific; GO:0000987 cis-regulatory region sequence-specific DNA binding; GO:0001067 transcriptio…	PF09271	PF09271 LAG1, DNA binding	K	KOG3743	Recombination signal binding protein-J kappa(CBF1, Su(H), HS2NF5)
J9VGS5	Uncharacterized protein OS=Cryptococcus neoformans var. grubii serotype A (strain H99 / ATCC 208821 / CBS 10515 / FGSC 9487) OX=235443 GN=CNAG_03847 PE=4 SV=2	CNAG_03847	1.76443	0.0320754	Up	3.23	1	1	1	1346.96	1634.75		2618.66	2183.46	3089.41	0.480014	0.582574		0.933209	0.778117	1.10097	extracellular
J9VH84	D-arabinitol 2-dehydrogenase OS=Cryptococcus neoformans var. grubii serotype A (strain H99 / ATCC 208821 / CBS 10515 / FGSC 9487) OX=235443 GN=CNAG_02925 PE=3 SV=1	CNAG_02925	1.6029	0.00117837	Up	28.53	11	11	11	60926.3	70274.4	63186.1	96150.3	107098	108335	0.6973	0.804289	0.723163	1.10044	1.22573	1.23989	mitochondria	K17738	ARD; D-arabinitol 2-dehydrogenase [EC:1.1.1.250]	map00040 Pentose and glucuronate interconversions; map01100 Metabolic pathways				PF13561	PF13561 Enoyl-(Acyl carrier protein) reductase	R	KOG0725	Reductases with broad range of substrate specificities
J9VHA9	Uncharacterized protein OS=Cryptococcus neoformans var. grubii serotype A (strain H99 / ATCC 208821 / CBS 10515 / FGSC 9487) OX=235443 GN=CNAG_02899 PE=4 SV=1	CNAG_02899	2.50318	0.0465934	Up	29.73	3	3	3	1128.44	473.381	485.264	1494.52	2416.42	1313.4	0.879346	0.368886	0.378146	1.16462	1.88302	1.02348	nucleus
J9VHD7	Uncharacterized protein OS=Cryptococcus neoformans var. grubii serotype A (strain H99 / ATCC 208821 / CBS 10515 / FGSC 9487) OX=235443 GN=CNAG_04088 PE=4 SV=1	CNAG_04088	0.496066	5.0058e-05	Down	29.6	4	4	4	16831.7	17958.4	18504.8	8565.58	9267.17	8605.04	1.66663	1.7782	1.8323	0.848142	0.917612	0.852049	mitochondria	K22866	TCTEX1D2; tctex1 domain-containing protein 2
J9VHE3	WSC domain-containing protein OS=Cryptococcus neoformans var. grubii serotype A (strain H99 / ATCC 208821 / CBS 10515 / FGSC 9487) OX=235443 GN=CNAG_02864 PE=4 SV=1	CNAG_02864	6.39502	3.39815e-05	Up	4.98	1	1	1	2451.79	3083.63	3134.82	18498.9	19902.8	17044.7	0.188363	0.236905	0.240838	1.42121	1.52907	1.30949	extracellular
J9VHF1	HIT-type domain-containing protein OS=Cryptococcus neoformans var. grubii serotype A (strain H99 / ATCC 208821 / CBS 10515 / FGSC 9487) OX=235443 GN=CNAG_06984 PE=4 SV=1	CNAG_06984	0.645108	0.0344513	Down	3.96	3	3	3	3593.32	2291.31	2642.56	1870.31	1788.06	1842.59	1.75511	1.11916	1.29072	0.913526	0.873352	0.899987	cytoplasm,nucleus
J9VHF5	Sugar transporter OS=Cryptococcus neoformans var. grubii serotype A (strain H99 / ATCC 208821 / CBS 10515 / FGSC 9487) OX=235443 GN=CNAG_06963 PE=3 SV=1	CNAG_06963	1.58736	0.0299606	Up	4.68	3	3	3	5091.91	4073.17	3630.79	8091.92	6428.73	5790.98	0.541605	0.433246	0.386192	0.860703	0.683796	0.615962	plasma membrane	K08139	HXT; MFS transporter, SP family, sugar:H+ symporter	map04113 Meiosis - yeast						R	KOG0254	Predicted transporter (major facilitator superfamily)
J9VHQ3	Uncharacterized protein OS=Cryptococcus neoformans var. grubii serotype A (strain H99 / ATCC 208821 / CBS 10515 / FGSC 9487) OX=235443 GN=CNAG_02750 PE=4 SV=1	CNAG_02750	0.619924	0.00191819	Down	12.79	1	1	1	1770.87	1725.98			1067.62	1100.16	1.3507	1.31646			0.814308	0.839128	mitochondria
J9VHQ8	Transcription factor IWS1 OS=Cryptococcus neoformans var. grubii serotype A (strain H99 / ATCC 208821 / CBS 10515 / FGSC 9487) OX=235443 GN=CNAG_02956 PE=3 SV=1	CNAG_02956	1.81293	0.00831436	Up	11.42	5	5	5	4036.42	4953.22	5508.92	9876.68	7458.14	8950.12	0.399259	0.489943	0.54491	0.976943	0.737715	0.885293	nucleus	K17498	SPN1, IWS1; transcription factor SPN1		GO:0006139 nucleobase-containing compound metabolic process; GO:0006325 chromatin organization; GO:0006351 DNA-templated transcription; GO:0006354 DNA-templated transcription elongation; GO:0006355 regulation of DNA-templated transcription; GO:0006357 regulation of transcription by RNA polymerase II; GO:0006366 transcription by RNA polymerase II; GO:0006368 transcription elongation by RNA polymer…	GO:0005622 intracellular anatomical structure; GO:0005634 nucleus; GO:0005654 nucleoplasm; GO:0008023 transcription elongation factor complex; GO:0031974 membrane-enclosed lumen; GO:0031981 nuclear lumen; GO:0032991 protein-containing complex; GO:0043226 organelle; GO:0043227 membrane-bounded organelle; GO:0043229 intracellular organelle; GO:0043231 intracellular membrane-bounded organelle; GO:00…	GO:0140110 transcription regulator activity;	PF08711	PF08711 TFIIS helical bundle-like domain	S	KOG1793	Uncharacterized conserved protein
J9VI16	Rab-GAP TBC domain-containing protein OS=Cryptococcus neoformans var. grubii serotype A (strain H99 / ATCC 208821 / CBS 10515 / FGSC 9487) OX=235443 GN=CNAG_07566 PE=4 SV=2	CNAG_07566	1.67183	0.00044687	Up	11.47	6	6	6	7439.5	6675.02	6504.62	12073.3	11314.8	11083.6	0.765341	0.686695	0.669165	1.24204	1.16401	1.14023	nucleus	K20242	EVI5; ecotropic viral integration site 5 protein		GO:0006810 transport; GO:0006886 intracellular protein transport; GO:0006888 endoplasmic reticulum to Golgi vesicle-mediated transport; GO:0008104 protein localization; GO:0015031 protein transport; GO:0015833 peptide transport; GO:0016192 vesicle-mediated transport; GO:0023052 signaling; GO:0031338 regulation of vesicle fusion; GO:0032879 regulation of localization; GO:0033036 macromolecule loca…	GO:0000131 incipient cellular bud site; GO:0005622 intracellular anatomical structure; GO:0005737 cytoplasm; GO:0005798 Golgi-associated vesicle; GO:0005829 cytosol; GO:0005886 plasma membrane; GO:0005933 cellular bud; GO:0005934 cellular bud tip; GO:0005935 cellular bud neck; GO:0012505 endomembrane system; GO:0016020 membrane; GO:0030427 site of polarized growth; GO:0031410 cytoplasmic vesicle;…	GO:0005096 GTPase activator activity; GO:0005488 binding; GO:0005515 protein binding; GO:0008047 enzyme activator activity; GO:0019899 enzyme binding; GO:0030234 enzyme regulator activity; GO:0030695 GTPase regulator activity; GO:0031267 small GTPase binding; GO:0051020 GTPase binding; GO:0060589 nucleoside-triphosphatase regulator activity; GO:0098772 molecular function regulator activity;			R	KOG1102	Rab6 GTPase activator GAPCenA and related TBC domain proteins
J9VI36	Major facilitator superfamily (MFS) profile domain-containing protein OS=Cryptococcus neoformans var. grubii serotype A (strain H99 / ATCC 208821 / CBS 10515 / FGSC 9487) OX=235443 GN=CNAG_07519 PE=4 SV=1	CNAG_07519	0.564606	0.0165209	Down	8.29	6	6	6	12966.7	9299.36	9411.21	5123.05	5728.92	7033.2	1.53742	1.10259	1.11585	0.607422	0.679258	0.833902	plasma membrane									R	KOG0254	Predicted transporter (major facilitator superfamily)
J9VI53	Serine/threonine protein kinase OS=Cryptococcus neoformans var. grubii serotype A (strain H99 / ATCC 208821 / CBS 10515 / FGSC 9487) OX=235443 GN=CNAG_02820 PE=4 SV=1	CNAG_02820	0.554342	0.00478187	Down	1.2	1	1	1	3012.44	3064.69	3539.27	2117.05	1602.69	1611.03	1.53193	1.5585	1.79984	1.07659	0.815024	0.819265	nucleus	K06276	PDPK1; 3-phosphoinositide dependent protein kinase-1 [EC:2.7.11.1]	map04011 MAPK signaling pathway - yeast				PF00069	PF00069 Protein kinase domain	T	KOG0592	3-phosphoinositide-dependent protein kinase (PDK1)
J9VII2	Solute carrier family 25 (Mitochondrial carnitine/acylcarnitine transporter), member 20/29 OS=Cryptococcus neoformans var. grubii serotype A (strain H99 / ATCC 208821 / CBS 10515 / FGSC 9487) OX=235443 GN=CNAG_02693 PE=3 SV=2	CNAG_02693	1.99151	0.0181877	Up	12.26	4	4	4	1334.63	1329.34	1675.57	3594.51	2103.96	2943.76	0.61893	0.616477	0.77704	1.66694	0.975704	1.36516	peroxisome	K15109	SLC25A20_29, CACT, CACL, CRC1; solute carrier family 25 (mitochondrial carnitine/acylcarnitine transporter), member 20/29							C	KOG0758	Mitochondrial carnitine-acylcarnitine carrier protein
J9VIJ7	Glycosyl transferase CAP10 domain-containing protein OS=Cryptococcus neoformans var. grubii serotype A (strain H99 / ATCC 208821 / CBS 10515 / FGSC 9487) OX=235443 GN=CNAG_03735 PE=4 SV=2	CNAG_03735	1.73975	0.00324596	Up	8.01	5	5	5	4541.18	3463.36	4193.14	6909.41	7598.75	6712.74	0.740431	0.564695	0.683684	1.12657	1.23896	1.0945	extracellular	K11702	CXT1; beta-1,2-xylosyltransferase [EC:2.4.2.-]							R	KOG2458	Endoplasmic reticulum protein EP58, contains filamin rod domain and KDEL motif
J9VIQ7	PIN domain-containing protein OS=Cryptococcus neoformans var. grubii serotype A (strain H99 / ATCC 208821 / CBS 10515 / FGSC 9487) OX=235443 GN=CNAG_07351 PE=4 SV=2	CNAG_07351	0.619757	0.0172711	Down	3.64	4	4	4	6673.59	6178.35	5080.45	3070.11	3890.12	4153.49	1.80009	1.6665	1.37036	0.828109	1.04929	1.12033	mitochondria	K11124	SMG6, EST1A; protein SMG6 [EC:3.1.-.-]	map03015 mRNA surveillance pathway				PF13638	PF13638 PIN domain	A	KOG2162	Nonsense-mediated mRNA decay protein
J9VIV9	Transcriptional activator SPT7 OS=Cryptococcus neoformans var. grubii serotype A (strain H99 / ATCC 208821 / CBS 10515 / FGSC 9487) OX=235443 GN=CNAG_03850 PE=4 SV=2	CNAG_03850	1.72615	0.0206273	Up	5.79	5	5	5	2151.26	3607.31	2979.96	4847.43	4969.89	5266.73	0.457493	0.76714	0.633726	1.03087	1.05691	1.12004	nucleus	K11359	SPT7; transcriptional activator SPT7		GO:0000003 reproduction; GO:0000747 conjugation with cellular fusion; GO:0006325 chromatin organization; GO:0006338 chromatin remodeling; GO:0006355 regulation of DNA-templated transcription; GO:0006357 regulation of transcription by RNA polymerase II; GO:0006473 protein acetylation; GO:0006475 internal protein amino acid acetylation; GO:0006807 nitrogen compound metabolic process; GO:0006996 org…	GO:0000123 histone acetyltransferase complex; GO:0000124 SAGA complex; GO:0000228 nuclear chromosome; GO:0000785 chromatin; GO:0005622 intracellular anatomical structure; GO:0005634 nucleus; GO:0005654 nucleoplasm; GO:0005694 chromosome; GO:0005737 cytoplasm; GO:0005739 mitochondrion; GO:0031248 protein acetyltransferase complex; GO:0031974 membrane-enclosed lumen; GO:0031981 nuclear lumen; GO:00…	GO:0005198 structural molecule activity;	PF00439	PF00439 Bromodomain	BK	KOG1472	Histone acetyltransferase SAGA/ADA, catalytic subunit PCAF/GCN5 and related proteins
J9VIZ3	Isochorismatase hydrolase OS=Cryptococcus neoformans var. grubii serotype A (strain H99 / ATCC 208821 / CBS 10515 / FGSC 9487) OX=235443 GN=CNAG_06935 PE=3 SV=1	CNAG_06935	0.606817	0.00309915	Down	7.85	2	2	2	162620	161286	181115	113830	89595.2	103030	1.51339	1.50097	1.6855	1.05933	0.833797	0.958825	cytoplasm
J9VJ02	Cyclin OS=Cryptococcus neoformans var. grubii serotype A (strain H99 / ATCC 208821 / CBS 10515 / FGSC 9487) OX=235443 GN=CNAG_00442 PE=4 SV=1	CNAG_00442	0.579148	0.0135749	Down	1.88	1	1	0	4927.52	5857.63	5505.62	2429.86	3581.37	3423.54	1.31746	1.56615	1.47203	0.649668	0.957546	0.915347	mitochondria	K06656	PCL1; PHO85 cyclin-1	map04111 Cell cycle - yeast	GO:0000079 regulation of cyclin-dependent protein serine/threonine kinase activity; GO:0000082 G1/S transition of mitotic cell cycle; GO:0000278 mitotic cell cycle; GO:0001932 regulation of protein phosphorylation; GO:0006355 regulation of DNA-templated transcription; GO:0006996 organelle organization; GO:0007010 cytoskeleton organization; GO:0007049 cell cycle; GO:0009889 regulation of biosynthe…	GO:0000131 incipient cellular bud site; GO:0000307 cyclin-dependent protein kinase holoenzyme complex; GO:0005622 intracellular anatomical structure; GO:0005634 nucleus; GO:0005933 cellular bud; GO:0005934 cellular bud tip; GO:0005935 cellular bud neck; GO:0030427 site of polarized growth; GO:0032991 protein-containing complex; GO:0043226 organelle; GO:0043227 membrane-bounded organelle; GO:00432…	GO:0016538 cyclin-dependent protein serine/threonine kinase regulator activity; GO:0019207 kinase regulator activity; GO:0019887 protein kinase regulator activity; GO:0030234 enzyme regulator activity; GO:0098772 molecular function regulator activity;	PF00134	PF00134 Cyclin, N-terminal domain	R	KOG1674	Cyclin
J9VJ10	Isovaleryl-CoA dehydrogenase OS=Cryptococcus neoformans var. grubii serotype A (strain H99 / ATCC 208821 / CBS 10515 / FGSC 9487) OX=235443 GN=CNAG_00452 PE=3 SV=2	CNAG_00452	0.643432	0.000462973	Down	5.42	2	2	2	10998.9	10164.1	10237.1	6670.49	7156.76	6376.59	1.54755	1.4301	1.44037	0.938544	1.00696	0.897192	mitochondria	K00253	IVD, ivd; isovaleryl-CoA dehydrogenase [EC:1.3.8.4]	map00280 Valine, leucine and isoleucine degradation; map01100 Metabolic pathways				PF02771; PF02770; PF00441	PF02771 Acyl-CoA dehydrogenase, N-terminal domain; PF02770 Acyl-CoA dehydrogenase, middle domain; PF00441 Acyl-CoA dehydrogenase, C-terminal domain	EI	KOG0141	Isovaleryl-CoA dehydrogenase
J9VJA1	Uncharacterized protein OS=Cryptococcus neoformans var. grubii serotype A (strain H99 / ATCC 208821 / CBS 10515 / FGSC 9487) OX=235443 GN=CNAG_05038 PE=4 SV=1	CNAG_05038	2.03919	0.0143595	Up	13.76	2	2	2	3908.94	4374.41	2990.42	5834.21	8430.83	8724.34	0.700404	0.783807	0.535824	1.04537	1.51064	1.56323	mitochondria
J9VJB4	Uncharacterized protein OS=Cryptococcus neoformans var. grubii serotype A (strain H99 / ATCC 208821 / CBS 10515 / FGSC 9487) OX=235443 GN=CNAG_00563 PE=4 SV=1	CNAG_00563	0.651572	0.00116862	Down	35.04	9	9	9	18302	20189.6	18787.9	11411.9	12794	13115.8	1.45891	1.60937	1.49764	0.909675	1.01985	1.0455	extracellular
J9VJC3	NADH dehydrogenase (Ubiquinone) 1 alpha subcomplex 6 OS=Cryptococcus neoformans var. grubii serotype A (strain H99 / ATCC 208821 / CBS 10515 / FGSC 9487) OX=235443 GN=CNAG_00573 PE=3 SV=1	CNAG_00573	0.649957	0.00448939	Down	23.66	4	4	4	26432.7	20684.4	22932.3	14805.2	14931.8	15792.1	1.48957	1.16564	1.29231	0.834324	0.841458	0.889939	mitochondria	K03950	NDUFA6; NADH dehydrogenase (ubiquinone) 1 alpha subcomplex subunit 6	map00190 Oxidative phosphorylation; map01100 Metabolic pathways		GO:0005622 intracellular anatomical structure; GO:0005737 cytoplasm; GO:0005739 mitochondrion; GO:0005740 mitochondrial envelope; GO:0005743 mitochondrial inner membrane; GO:0016020 membrane; GO:0019866 organelle inner membrane; GO:0031090 organelle membrane; GO:0031966 mitochondrial membrane; GO:0031967 organelle envelope; GO:0031975 envelope; GO:0043226 organelle; GO:0043227 membrane-bounded or…				C	KOG3426	NADH:ubiquinone oxidoreductase, NDUFA6/B14 subunit
J9VJK5	Uncharacterized protein OS=Cryptococcus neoformans var. grubii serotype A (strain H99 / ATCC 208821 / CBS 10515 / FGSC 9487) OX=235443 GN=CNAG_05123 PE=4 SV=2	CNAG_05123	1.51458	0.00370728	Up	19.39	5	5	5	3800.92	3786.3	3516.34	6139.44	5720.04	4957.74	0.764464	0.761524	0.707228	1.2348	1.15045	0.997131	plasma membrane
J9VJM8	Beta-1,2-xylosyltransferase 1 OS=Cryptococcus neoformans var. grubii serotype A (strain H99 / ATCC 208821 / CBS 10515 / FGSC 9487) OX=235443 GN=CNAG_05148 PE=4 SV=1	CNAG_05148	1.65959	0.000946783	Up	24.33	17	17	17	21908.6	23429.2	21684.4	40860	36146.5	34223	0.661443	0.707352	0.654674	1.23361	1.0913	1.03323	extracellular	K11702	CXT1; beta-1,2-xylosyltransferase [EC:2.4.2.-]		GO:0000271 polysaccharide biosynthetic process; GO:0005975 carbohydrate metabolic process; GO:0005976 polysaccharide metabolic process; GO:0006629 lipid metabolic process; GO:0006643 membrane lipid metabolic process; GO:0006664 glycolipid metabolic process; GO:0006665 sphingolipid metabolic process; GO:0006687 glycosphingolipid metabolic process; GO:0006688 glycosphingolipid biosynthetic process;…	GO:0012505 endomembrane system;	GO:0003824 catalytic activity; GO:0008194 UDP-glycosyltransferase activity; GO:0016740 transferase activity; GO:0016757 glycosyltransferase activity; GO:0016758 hexosyltransferase activity; GO:0016763 pentosyltransferase activity; GO:0035252 UDP-xylosyltransferase activity; GO:0042285 xylosyltransferase activity; GO:0046527 glucosyltransferase activity;			R	KOG2458	Endoplasmic reticulum protein EP58, contains filamin rod domain and KDEL motif
J9VJT2	Amidohydrolase-related domain-containing protein OS=Cryptococcus neoformans var. grubii serotype A (strain H99 / ATCC 208821 / CBS 10515 / FGSC 9487) OX=235443 GN=CNAG_01420 PE=4 SV=2	CNAG_01420	1.7775	0.0242678	Up	6.8	2	2	2	6927.15	8955.34	5020.67	12716.1	12843.2	11596	0.635512	0.821583	0.460608	1.1666	1.17826	1.06384	extracellular
J9VK46	Pathway-specific nitrogen regulator OS=Cryptococcus neoformans var. grubii serotype A (strain H99 / ATCC 208821 / CBS 10515 / FGSC 9487) OX=235443 GN=CNAG_00828 PE=4 SV=2	CNAG_00828	1.73981	0.006254	Up	3.67	3	3	3	2171.93	1755.16	2193.84	3400.07	4084.16	3165.03	0.849516	0.686503	0.858086	1.32988	1.59746	1.23795	nucleus							PF00172; PF04082	PF00172 Fungal Zn(2)-Cys(6) binuclear cluster domain; PF04082 Fungal specific transcription factor domain
J9VK61	LEA domain protein OS=Cryptococcus neoformans var. grubii serotype A (strain H99 / ATCC 208821 / CBS 10515 / FGSC 9487) OX=235443 GN=CNAG_00848 PE=4 SV=2	CNAG_00848	2.12994	0.00834724	Up	41.46	47	47	47	244912	188207	186509	449456	342675	527641	0.77934	0.598898	0.593495	1.43022	1.09043	1.67902	nucleus
J9VKL8	Palmitoyl-protein thioesterase 1 OS=Cryptococcus neoformans var. grubii serotype A (strain H99 / ATCC 208821 / CBS 10515 / FGSC 9487) OX=235443 GN=CNAG_00098 PE=4 SV=1	CNAG_00098	2.27762	0.0181105	Up	3.95	1	1	1	2355.85	1141.65	2040.99	4278.95	3909.64	4426.01	0.643067	0.311632	0.557121	1.16801	1.0672	1.20815	extracellular	K01074	PPT; palmitoyl-protein thioesterase [EC:3.1.2.22]	map00062 Fatty acid elongation; map01100 Metabolic pathways; map01212 Fatty acid metabolism	GO:0002084 protein depalmitoylation; GO:0006486 protein glycosylation; GO:0006487 protein N-linked glycosylation; GO:0006629 lipid metabolic process; GO:0006643 membrane lipid metabolic process; GO:0006665 sphingolipid metabolic process; GO:0006807 nitrogen compound metabolic process; GO:0006873 intracellular monoatomic ion homeostasis; GO:0006885 regulation of pH; GO:0007035 vacuolar acidificati…	GO:0005622 intracellular anatomical structure; GO:0005737 cytoplasm; GO:0005783 endoplasmic reticulum; GO:0005789 endoplasmic reticulum membrane; GO:0012505 endomembrane system; GO:0016020 membrane; GO:0031984 organelle subcompartment; GO:0042175 nuclear outer membrane-endoplasmic reticulum membrane network; GO:0043226 organelle; GO:0043227 membrane-bounded organelle; GO:0043229 intracellular org…	GO:0003824 catalytic activity; GO:0008474 palmitoyl-(protein) hydrolase activity; GO:0016462 pyrophosphatase activity; GO:0016787 hydrolase activity; GO:0016788 hydrolase activity, acting on ester bonds; GO:0016790 thiolester hydrolase activity; GO:0016817 hydrolase activity, acting on acid anhydrides; GO:0016818 hydrolase activity, acting on acid anhydrides, in phosphorus-containing anhydrides; …	PF02089	PF02089 Palmitoyl protein thioesterase	IO	KOG2541	Palmitoyl protein thioesterase
J9VKP7	Capsular associated protein OS=Cryptococcus neoformans var. grubii serotype A (strain H99 / ATCC 208821 / CBS 10515 / FGSC 9487) OX=235443 GN=CNAG_00124 PE=4 SV=1	CNAG_00124	1.5975	0.0136104	Up	10.16	4	4	4	2646.73	2604.32	2796.67	5003.24	3473.42	4379.61	0.784344	0.771776	0.828778	1.48268	1.02933	1.29787	plasma membrane
J9VKU4	Phospholipid transporter OS=Cryptococcus neoformans var. grubii serotype A (strain H99 / ATCC 208821 / CBS 10515 / FGSC 9487) OX=235443 GN=CNAG_01055 PE=4 SV=2	CNAG_01055	1.99592	0.00144593	Up	6.61	3	3	3	1089.25	1213.7	1102.19	1918.5	2488.34	2389.55	0.487878	0.543619	0.493674	0.859301	1.11453	1.07029	plasma membrane				GO:0001407 glycerophosphodiester transmembrane transport; GO:0006810 transport; GO:0006811 monoatomic ion transport; GO:0006820 monoatomic anion transport; GO:0015711 organic anion transport; GO:0015748 organophosphate ester transport; GO:0034220 monoatomic ion transmembrane transport; GO:0051179 localization; GO:0051234 establishment of localization; GO:0055085 transmembrane transport; GO:007170…	GO:0005886 plasma membrane; GO:0016020 membrane; GO:0071944 cell periphery;	GO:0001406 glycerophosphodiester transmembrane transporter activity; GO:0005215 transporter activity; GO:0008509 monoatomic anion transmembrane transporter activity; GO:0008514 organic anion transmembrane transporter activity; GO:0015075 monoatomic ion transmembrane transporter activity; GO:0015605 organophosphate ester transmembrane transporter activity; GO:0022857 transmembrane transporter acti…			P	KOG0252	Inorganic phosphate transporter
J9VKX0	Short-chain dehydrogenase/reductase SDR OS=Cryptococcus neoformans var. grubii serotype A (strain H99 / ATCC 208821 / CBS 10515 / FGSC 9487) OX=235443 GN=CNAG_03754 PE=3 SV=2	CNAG_03754	0.587413	0.00241292	Down	12.3	3	3	3	5813.96	6033.92	5670.14	3813.26	3532.51	2944.54	1.74262	1.80855	1.69952	1.14295	1.0588	0.882569	cytoplasm							PF13561	PF13561 Enoyl-(Acyl carrier protein) reductase	R	KOG0725	Reductases with broad range of substrate specificities
J9VKY2	Hypervirulence associated protein TUDOR domain-containing protein OS=Cryptococcus neoformans var. grubii serotype A (strain H99 / ATCC 208821 / CBS 10515 / FGSC 9487) OX=235443 GN=CNAG_02591 PE=1 SV=1	CNAG_02591	1.97344	0.0315348	Up	46.67	3	3	3	9881.91	13918.4	9113.56	15295.9	24491	25166.6	0.63171	0.889746	0.582592	0.977804	1.56561	1.6088	nucleus							PF11160	PF11160 Hypervirulence associated proteins TUDOR domain
J9VKZ3	Meiotic recombination-related protein OS=Cryptococcus neoformans var. grubii serotype A (strain H99 / ATCC 208821 / CBS 10515 / FGSC 9487) OX=235443 GN=CNAG_00995 PE=4 SV=2	CNAG_00995	1.86547	0.0126027	Up	23.27	15	15	15	61584.8	62749.8	51739.1	107326	86461.4	134673	0.733763	0.747643	0.616454	1.27875	1.03016	1.60458	extracellular	K12860	CDC5L, CDC5, CEF1; pre-mRNA-splicing factor CDC5/CEF1	map03040 Spliceosome	GO:0000003 reproduction; GO:0000280 nuclear division; GO:0006139 nucleobase-containing compound metabolic process; GO:0006259 DNA metabolic process; GO:0006310 DNA recombination; GO:0006725 cellular aromatic compound metabolic process; GO:0006807 nitrogen compound metabolic process; GO:0006996 organelle organization; GO:0007049 cell cycle; GO:0007127 meiosis I; GO:0007131 reciprocal meiotic recom…	GO:0005622 intracellular anatomical structure; GO:0005634 nucleus; GO:0005635 nuclear envelope; GO:0005737 cytoplasm; GO:0005739 mitochondrion; GO:0005783 endoplasmic reticulum; GO:0005886 plasma membrane; GO:0012505 endomembrane system; GO:0016020 membrane; GO:0031967 organelle envelope; GO:0031975 envelope; GO:0043226 organelle; GO:0043227 membrane-bounded organelle; GO:0043229 intracellular or…
J9VL42	Guanyl nucleotide binding protein OS=Cryptococcus neoformans var. grubii serotype A (strain H99 / ATCC 208821 / CBS 10515 / FGSC 9487) OX=235443 GN=CNAG_00927 PE=4 SV=1	CNAG_00927	0.531868	0.0167892	Down	6.31	2	2	2	3367.8	3531.3	4805.66	2176.66	1642.1	2406.63	1.16735	1.22402	1.66574	0.754473	0.569184	0.834185	nucleus	K23314	WRAP53, TCAB1; telomerase Cajal body protein 1		GO:0008277 regulation of G protein-coupled receptor signaling pathway; GO:0009966 regulation of signal transduction; GO:0009968 negative regulation of signal transduction; GO:0010646 regulation of cell communication; GO:0010648 negative regulation of cell communication; GO:0010969 regulation of pheromone-dependent signal transduction involved in conjugation with cellular fusion; GO:0023051 regula…	GO:0005622 intracellular anatomical structure; GO:0005834 heterotrimeric G-protein complex; GO:0005886 plasma membrane; GO:0009898 cytoplasmic side of plasma membrane; GO:0016020 membrane; GO:0019897 extrinsic component of plasma membrane; GO:0019898 extrinsic component of membrane; GO:0031234 extrinsic component of cytoplasmic side of plasma membrane; GO:0032991 protein-containing complex; GO:00…				R	KOG2919	Guanine nucleotide-binding protein
J9VLD3	Class III aminotransferase OS=Cryptococcus neoformans var. grubii serotype A (strain H99 / ATCC 208821 / CBS 10515 / FGSC 9487) OX=235443 GN=CNAG_07802 PE=3 SV=2	CNAG_07802	2.71391	0.00303309	Up	8.78	4	4	4		877.506	1064.09	2997.85	2483.82	2422.31		0.302847	0.367242	1.03463	0.857222	0.835994	mitochondria	K10590	TRIP12; E3 ubiquitin-protein ligase TRIP12 [EC:2.3.2.26]	map04120 Ubiquitin mediated proteolysis			GO:0003824 catalytic activity; GO:0005488 binding; GO:0008483 transaminase activity; GO:0016740 transferase activity; GO:0016769 transferase activity, transferring nitrogenous groups; GO:0019842 vitamin binding; GO:0030170 pyridoxal phosphate binding; GO:0036094 small molecule binding; GO:0043167 ion binding; GO:0043168 anion binding; GO:0070279 vitamin B6 binding; GO:0097159 organic cyclic compo…	PF00202	PF00202 Aminotransferase class-III	E	KOG1404	Alanine-glyoxylate aminotransferase AGT2
J9VLE0	Aldehyde dehydrogenase (NAD ) OS=Cryptococcus neoformans var. grubii serotype A (strain H99 / ATCC 208821 / CBS 10515 / FGSC 9487) OX=235443 GN=CNAG_01078 PE=3 SV=1	CNAG_01078	0.502092	0.00342482	Down	4.44	2	2	2	5521.9	5000.4	5415.25	2999.56	2876.82	2125.74	1.70296	1.54213	1.67007	0.925067	0.887213	0.65558	cytoplasm	K00128	ALDH; aldehyde dehydrogenase (NAD+) [EC:1.2.1.3]	map00010 Glycolysis / Gluconeogenesis; map00053 Ascorbate and aldarate metabolism; map00071 Fatty acid degradation; map00280 Valine, leucine and isoleucine degradation; map00310 Lysine degradation; map00330 Arginine and proline metabolism; map00340 Histidine metabolism; map00380 Tryptophan metabolism; map00410 beta-Alanine metabolism; map00561 Glycerolipid metabolism; map00620 Pyruvate metabolism…						C	KOG2450	Aldehyde dehydrogenase
J9VLF7	Hypoxia up-regulated 1 OS=Cryptococcus neoformans var. grubii serotype A (strain H99 / ATCC 208821 / CBS 10515 / FGSC 9487) OX=235443 GN=CNAG_03899 PE=4 SV=1	CNAG_03899	1.50852	0.0117935	Up	19.04	19	19	19	22269	24493.4	29129.5	38087.1	41656	34741.4	0.611981	0.673111	0.800517	1.04668	1.14476	0.954739	cytoplasm	K09486	HYOU1; hypoxia up-regulated 1	map04141 Protein processing in endoplasmic reticulum	GO:0006457 protein folding; GO:0006605 protein targeting; GO:0006612 protein targeting to membrane; GO:0006620 post-translational protein targeting to endoplasmic reticulum membrane; GO:0006810 transport; GO:0006886 intracellular protein transport; GO:0006950 response to stress; GO:0006986 response to unfolded protein; GO:0008104 protein localization; GO:0009987 cellular process; GO:0010033 respo…	GO:0005622 intracellular anatomical structure; GO:0005737 cytoplasm; GO:0005783 endoplasmic reticulum; GO:0005788 endoplasmic reticulum lumen; GO:0012505 endomembrane system; GO:0031974 membrane-enclosed lumen; GO:0043226 organelle; GO:0043227 membrane-bounded organelle; GO:0043229 intracellular organelle; GO:0043231 intracellular membrane-bounded organelle; GO:0043233 organelle lumen; GO:0070013…	GO:0000166 nucleotide binding; GO:0000774 adenyl-nucleotide exchange factor activity; GO:0005488 binding; GO:0005515 protein binding; GO:0005524 ATP binding; GO:0017076 purine nucleotide binding; GO:0030234 enzyme regulator activity; GO:0030554 adenyl nucleotide binding; GO:0032553 ribonucleotide binding; GO:0032555 purine ribonucleotide binding; GO:0032559 adenyl ribonucleotide binding; GO:00356…			O	KOG0104	Molecular chaperones GRP170/SIL1, HSP70 superfamily
J9VLG0	Uncharacterized protein OS=Cryptococcus neoformans var. grubii serotype A (strain H99 / ATCC 208821 / CBS 10515 / FGSC 9487) OX=235443 GN=CNAG_05022 PE=4 SV=1	CNAG_05022	0.648536	0.00234896	Down	18.44	2	2	2	2939.13	2881.99	2651.36	1679.86	2025.05	1789.8	1.30852	1.28308	1.1804	0.747883	0.901563	0.796828	cytoplasm
J9VLK5	C2H2-type domain-containing protein OS=Cryptococcus neoformans var. grubii serotype A (strain H99 / ATCC 208821 / CBS 10515 / FGSC 9487) OX=235443 GN=CNAG_01014 PE=4 SV=1	CNAG_01014	0.2408	0.0188346	Down	4.85	2	2	2	2105.28	3171.76	4625.95		753.527	836.234	1.45197	2.1875	3.19043		0.519693	0.576735	nucleus	K21543	CRZ1, CRZA; transcription factor CRZ1					PF00096	PF00096 Zinc finger, C2H2 type	R	KOG1721	FOG: Zn-finger
J9VLN9	Nucleolin OS=Cryptococcus neoformans var. grubii serotype A (strain H99 / ATCC 208821 / CBS 10515 / FGSC 9487) OX=235443 GN=CNAG_07362 PE=4 SV=1	CNAG_07362	2.11685	0.00393959	Up	10.59	4	4	4	2768.03	2251.47	2590.67	5417.56	4359.93	6332.11	0.529068	0.430335	0.495168	1.03549	0.833336	1.21029	nucleus	K11294	NCL, NSR1; nucleolin		GO:0000028 ribosomal small subunit assembly; GO:0006139 nucleobase-containing compound metabolic process; GO:0006364 rRNA processing; GO:0006396 RNA processing; GO:0006725 cellular aromatic compound metabolic process; GO:0006807 nitrogen compound metabolic process; GO:0006996 organelle organization; GO:0008152 metabolic process; GO:0009987 cellular process; GO:0010467 gene expression; GO:0016043 …	GO:0005622 intracellular anatomical structure; GO:0005634 nucleus; GO:0005635 nuclear envelope; GO:0005730 nucleolus; GO:0005737 cytoplasm; GO:0005739 mitochondrion; GO:0012505 endomembrane system; GO:0031967 organelle envelope; GO:0031974 membrane-enclosed lumen; GO:0031975 envelope; GO:0031981 nuclear lumen; GO:0043226 organelle; GO:0043227 membrane-bounded organelle; GO:0043228 non-membrane-bo…	GO:0003676 nucleic acid binding; GO:0003677 DNA binding; GO:0003697 single-stranded DNA binding; GO:0003723 RNA binding; GO:0003729 mRNA binding; GO:0005048 signal sequence binding; GO:0005488 binding; GO:0008139 nuclear localization sequence binding; GO:0033218 amide binding; GO:0042162 telomeric DNA binding; GO:0042277 peptide binding; GO:0043047 single-stranded telomeric DNA binding; GO:004356…	PF00076	PF00076 RNA recognition motif. (a.k.a. RRM, RBD, or RNP domain)	K	KOG4210	Nuclear localization sequence binding protein
J9VLS4	Lathosterol oxidase OS=Cryptococcus neoformans var. grubii serotype A (strain H99 / ATCC 208821 / CBS 10515 / FGSC 9487) OX=235443 GN=CNAG_00519 PE=4 SV=1	CNAG_00519	0.472751	0.00383036	Down	11.59	4	4	4	40414.4	41238.2	32716.2	18061.9	21113.9	14892.2	1.17504	1.199	0.951219	0.525147	0.613884	0.432989	plasma membrane	K00227	SC5DL, ERG3; Delta7-sterol 5-desaturase [EC:1.14.19.20]	map00100 Steroid biosynthesis; map01100 Metabolic pathways; map01110 Biosynthesis of secondary metabolites	GO:0006066 alcohol metabolic process; GO:0006629 lipid metabolic process; GO:0006694 steroid biosynthetic process; GO:0006696 ergosterol biosynthetic process; GO:0008152 metabolic process; GO:0008202 steroid metabolic process; GO:0008204 ergosterol metabolic process; GO:0008610 lipid biosynthetic process; GO:0009058 biosynthetic process; GO:0009987 cellular process; GO:0016125 sterol metabolic pr…	GO:0000139 Golgi membrane; GO:0005622 intracellular anatomical structure; GO:0005737 cytoplasm; GO:0005783 endoplasmic reticulum; GO:0005788 endoplasmic reticulum lumen; GO:0005789 endoplasmic reticulum membrane; GO:0005794 Golgi apparatus; GO:0012505 endomembrane system; GO:0016020 membrane; GO:0031090 organelle membrane; GO:0031974 membrane-enclosed lumen; GO:0031984 organelle subcompartment; G…	GO:0000248 C-5 sterol desaturase activity; GO:0003824 catalytic activity; GO:0005488 binding; GO:0005506 iron ion binding; GO:0016491 oxidoreductase activity; GO:0016705 oxidoreductase activity, acting on paired donors, with incorporation or reduction of molecular oxygen; GO:0016717 oxidoreductase activity, acting on paired donors, with oxidation of a pair of donors resulting in the reduction of …			I	KOG0872	Sterol C5 desaturase
J9VLU5	Glucosidase OS=Cryptococcus neoformans var. grubii serotype A (strain H99 / ATCC 208821 / CBS 10515 / FGSC 9487) OX=235443 GN=CNAG_00897 PE=3 SV=2	CNAG_00897	1.6252	0.0143916	Up	3.86	2	2	2	3288.12	4454.69	4412.48	5766.59	6950.48	7037.73	0.566826	0.767926	0.76065	0.994079	1.19817	1.21321	mitochondria	K21850	KRE6; beta-glucan synthesis-associated protein KRE6
J9VM22	Uncharacterized protein OS=Cryptococcus neoformans var. grubii serotype A (strain H99 / ATCC 208821 / CBS 10515 / FGSC 9487) OX=235443 GN=CNAG_00615 PE=4 SV=1	CNAG_00615	1.81806	0.0486516	Up	13.74	2	2	2	1081.89	1459.22	1066.47	2026.33	1592.32	2940.14	0.766553	1.0339	0.755628	1.43572	1.12821	2.08318	nucleus
J9VMB3	CAP64 gene product-related OS=Cryptococcus neoformans var. grubii serotype A (strain H99 / ATCC 208821 / CBS 10515 / FGSC 9487) OX=235443 GN=CNAG_00701 PE=4 SV=2	CNAG_00701	1.9762	0.000596004	Up	30.12	15	15	15	13944.7	15262.9	17032.6	28174.4	31598.6	31606.8	0.484839	0.530671	0.592202	0.979588	1.09864	1.09893	extracellular
J9VMC0	Cytoplasmic protein OS=Cryptococcus neoformans var. grubii serotype A (strain H99 / ATCC 208821 / CBS 10515 / FGSC 9487) OX=235443 GN=CNAG_02943 PE=4 SV=2	CNAG_02943	1.5284	0.0408195	Up	28.93	17	17	17	120230	118112	113842	179370	138179	220729	0.777432	0.763736	0.736126	1.15984	0.893494	1.42728	mitochondria				GO:0007009 plasma membrane organization; GO:0009987 cellular process; GO:0010256 endomembrane system organization; GO:0016043 cellular component organization; GO:0022607 cellular component assembly; GO:0032956 regulation of actin cytoskeleton organization; GO:0032970 regulation of actin filament-based process; GO:0033043 regulation of organelle organization; GO:0044085 cellular component biogenes…	GO:0005622 intracellular anatomical structure; GO:0005737 cytoplasm; GO:0005938 cell cortex; GO:0032126 eisosome; GO:0051285 cell cortex of cell tip; GO:0051286 cell tip; GO:0071944 cell periphery; GO:0099568 cytoplasmic region; GO:0099738 cell cortex region;	GO:0005488 binding; GO:0005543 phospholipid binding; GO:0008289 lipid binding; GO:0035091 phosphatidylinositol binding; GO:0043167 ion binding; GO:0043168 anion binding;
J9VMV8	Fungal-type protein kinase domain-containing protein OS=Cryptococcus neoformans var. grubii serotype A (strain H99 / ATCC 208821 / CBS 10515 / FGSC 9487) OX=235443 GN=CNAG_06780 PE=4 SV=1	CNAG_06780	1.56008	0.0027278	Up	32.4	17	8	6	8469.03	7819.52	6792.08	11595.9	11936.2	12475.6	0.700076	0.646385	0.561454	0.958552	0.986682	1.03127	cytoplasm
J9VN07	SH3 domain-containing protein OS=Cryptococcus neoformans var. grubii serotype A (strain H99 / ATCC 208821 / CBS 10515 / FGSC 9487) OX=235443 GN=CNAG_07659 PE=4 SV=2	CNAG_07659	2.04738	0.0043454	Up	5.03	2	2	2	1597.6	1427.18	2082.85	3339.76	3243.16	3874.34	0.575636	0.514231	0.750477	1.20336	1.16855	1.39597	mitochondria
J9VN41	Translation initiation factor aIF-2 OS=Cryptococcus neoformans var. grubii serotype A (strain H99 / ATCC 208821 / CBS 10515 / FGSC 9487) OX=235443 GN=CNAG_03606 PE=3 SV=1	CNAG_03606	1.89046	0.00633786	Up	14.12	15	15	15	6789.71	5621.56	5712.48	10621.2	9810.39	13830.7	0.616398	0.510349	0.518603	0.964237	0.890628	1.25561	nucleus	K03243	EIF5B; translation initiation factor 5B		GO:0000462 maturation of SSU-rRNA from tricistronic rRNA transcript (SSU-rRNA, 5.8S rRNA, LSU-rRNA); GO:0001732 formation of cytoplasmic translation initiation complex; GO:0002181 cytoplasmic translation; GO:0002183 cytoplasmic translational initiation; GO:0006139 nucleobase-containing compound metabolic process; GO:0006364 rRNA processing; GO:0006396 RNA processing; GO:0006412 translation; GO:00…	GO:0005622 intracellular anatomical structure; GO:0005737 cytoplasm; GO:0005739 mitochondrion; GO:0005829 cytosol; GO:0005840 ribosome; GO:0010494 cytoplasmic stress granule; GO:0015935 small ribosomal subunit; GO:0022626 cytosolic ribosome; GO:0022627 cytosolic small ribosomal subunit; GO:0030684 preribosome; GO:0030687 preribosome, large subunit precursor; GO:0032991 protein-containing complex;…	GO:0000166 nucleotide binding; GO:0001882 nucleoside binding; GO:0001883 purine nucleoside binding; GO:0003676 nucleic acid binding; GO:0003723 RNA binding; GO:0003743 translation initiation factor activity; GO:0003824 catalytic activity; GO:0003924 GTPase activity; GO:0005488 binding; GO:0005515 protein binding; GO:0005525 GTP binding; GO:0008135 translation factor activity, RNA binding; GO:0016…	PF00009; PF03144; PF11987	PF00009 Elongation factor Tu GTP binding domain; PF03144 Elongation factor Tu domain 2; PF11987 Translation-initiation factor 2	J	KOG1144	Translation initiation factor 5B (eIF-5B)
J9VN83	Capsular associated protein OS=Cryptococcus neoformans var. grubii serotype A (strain H99 / ATCC 208821 / CBS 10515 / FGSC 9487) OX=235443 GN=CNAG_07554 PE=3 SV=1	CNAG_07554	1.53432	0.00236423	Up	18.91	13	13	13	15736.9	19385.5	18365.9	27508.1	26940.1	27620.1	0.628162	0.773801	0.733102	1.09803	1.07535	1.1025	Golgi apparatus				GO:0000271 polysaccharide biosynthetic process; GO:0005975 carbohydrate metabolic process; GO:0005976 polysaccharide metabolic process; GO:0006629 lipid metabolic process; GO:0006643 membrane lipid metabolic process; GO:0006664 glycolipid metabolic process; GO:0006665 sphingolipid metabolic process; GO:0006687 glycosphingolipid metabolic process; GO:0006688 glycosphingolipid biosynthetic process;…	GO:0012505 endomembrane system;	GO:0003824 catalytic activity; GO:0008194 UDP-glycosyltransferase activity; GO:0016740 transferase activity; GO:0016757 glycosyltransferase activity; GO:0016758 hexosyltransferase activity; GO:0016763 pentosyltransferase activity; GO:0035252 UDP-xylosyltransferase activity; GO:0042285 xylosyltransferase activity; GO:0046527 glucosyltransferase activity;			R	KOG2458	Endoplasmic reticulum protein EP58, contains filamin rod domain and KDEL motif
J9VND1	Uncharacterized protein OS=Cryptococcus neoformans var. grubii serotype A (strain H99 / ATCC 208821 / CBS 10515 / FGSC 9487) OX=235443 GN=CNAG_03705 PE=4 SV=1	CNAG_03705	1.53233	0.0217211	Up	34.43	6	6	6	28807.6	28261	33978.6	45510.1	54980	39023.9	0.807246	0.791929	0.952147	1.27528	1.54065	1.09353	cytoplasm,nucleus
J9VNJ1	Conidiation-specific protein 6 OS=Cryptococcus neoformans var. grubii serotype A (strain H99 / ATCC 208821 / CBS 10515 / FGSC 9487) OX=235443 GN=CNAG_03759 PE=4 SV=1	CNAG_03759	2.44729	0.00254581	Up	35.96	3	3	3	22807.7	26769.7	19216.4	46482.5	58642.8	63233	0.593084	0.69611	0.499697	1.20872	1.52493	1.64429	nucleus
J9VP22	Transcription factor domain-containing protein OS=Cryptococcus neoformans var. grubii serotype A (strain H99 / ATCC 208821 / CBS 10515 / FGSC 9487) OX=235443 GN=CNAG_05912 PE=4 SV=2	CNAG_05912	0.501409	0.0413114	Down	5.11	3	3	3	1063.97	1277.34	976.669	718.713	332.541	612.411	1.3687	1.64318	1.2564	0.924559	0.427784	0.787811	nucleus
J9VP38	Endothelin-converting enzyme OS=Cryptococcus neoformans var. grubii serotype A (strain H99 / ATCC 208821 / CBS 10515 / FGSC 9487) OX=235443 GN=CNAG_03935 PE=4 SV=2	CNAG_03935	3.31702	3.69144e-05	Up	20.39	20	20	20	20708.8	18988.6	22814.8	65272.1	71068	71014.3	0.367808	0.337255	0.405212	1.15929	1.26223	1.26128	cytoplasm	K01415	ECE; endothelin-converting enzyme [EC:3.4.24.71]							E	KOG3624	M13 family peptidase
J9VPG5	Alpha-amylase OS=Cryptococcus neoformans var. grubii serotype A (strain H99 / ATCC 208821 / CBS 10515 / FGSC 9487) OX=235443 GN=CNAG_03146 PE=3 SV=2	CNAG_03146	1.51676	9.75642e-05	Up	16.76	12	12	12	90974.2	87788.5	86206.1	129541	132975	139379	0.708671	0.683855	0.671528	1.0091	1.03585	1.08573	extracellular	K01176	AMY, amyA, malS; alpha-amylase [EC:3.2.1.1]	map00500 Starch and sucrose metabolism; map01100 Metabolic pathways; map01110 Biosynthesis of secondary metabolites				PF00128; PF02806	PF00128 Alpha amylase, catalytic domain; PF02806 Alpha amylase, C-terminal all-beta domain	G	KOG0471	Alpha-amylase
J9VPG7	MIF4G domain-containing protein OS=Cryptococcus neoformans var. grubii serotype A (strain H99 / ATCC 208821 / CBS 10515 / FGSC 9487) OX=235443 GN=CNAG_05829 PE=4 SV=2	CNAG_05829	0.618404	0.000212399	Down	15.26	19	19	19	15180.9	16983.4	16925.2	10153.4	10204.4	9999.35	1.38187	1.54595	1.54065	0.924233	0.928875	0.91021	mitochondria	K14327	UPF2, RENT2; regulator of nonsense transcripts 2	map03013 Nucleocytoplasmic transport; map03015 mRNA surveillance pathway	GO:0000184 nuclear-transcribed mRNA catabolic process, nonsense-mediated decay; GO:0000288 nuclear-transcribed mRNA catabolic process, deadenylation-dependent decay; GO:0000291 nuclear-transcribed mRNA catabolic process, exonucleolytic; GO:0000956 nuclear-transcribed mRNA catabolic process; GO:0006139 nucleobase-containing compound metabolic process; GO:0006259 DNA metabolic process; GO:0006310 D…	GO:0005622 intracellular anatomical structure; GO:0005634 nucleus; GO:0005737 cytoplasm; GO:0005844 polysome; GO:0032991 protein-containing complex; GO:0035145 exon-exon junction complex; GO:0043226 organelle; GO:0043227 membrane-bounded organelle; GO:0043229 intracellular organelle; GO:0043231 intracellular membrane-bounded organelle; GO:1990904 ribonucleoprotein complex;				A	KOG2051	Nonsense-mediated mRNA decay 2 protein
J9VPL7	Rubredoxin-like domain-containing protein OS=Cryptococcus neoformans var. grubii serotype A (strain H99 / ATCC 208821 / CBS 10515 / FGSC 9487) OX=235443 GN=CNAG_07826 PE=4 SV=2	CNAG_07826	2.27936	0.00211527	Up	13.43	1	1	1	2039.18	3045.67	2650.05	5844.44	5750.09	6036.07	0.370556	0.553453	0.481562	1.06204	1.04489	1.09686	cytoplasm,nucleus
J9VPR5	Uncharacterized protein OS=Cryptococcus neoformans var. grubii serotype A (strain H99 / ATCC 208821 / CBS 10515 / FGSC 9487) OX=235443 GN=CNAG_05939 PE=4 SV=1	CNAG_05939	2.17077	0.0303766	Up	43.53	3	3	3	20633.1	24923.5	23844.5	32537.8	68563.7	49552.1	0.543065	0.655988	0.627589	0.856397	1.8046	1.30421	nucleus
J9VPX0	Endoribonuclease L-PSP OS=Cryptococcus neoformans var. grubii serotype A (strain H99 / ATCC 208821 / CBS 10515 / FGSC 9487) OX=235443 GN=CNAG_03084 PE=4 SV=1	CNAG_03084	0.494059	0.0170022	Down	17.57	3	2	2	21627.2	20638.4	18912.6	7341.83	13727.4	9156.42	1.40501	1.34077	1.22865	0.476961	0.891799	0.594846	cytoplasm,nucleus	K12346	SMF; metal iron transporter					PF01042	PF01042 Endoribonuclease L-PSP
J9VQ23	UDP-glucose,sterol transferase OS=Cryptococcus neoformans var. grubii serotype A (strain H99 / ATCC 208821 / CBS 10515 / FGSC 9487) OX=235443 GN=CNAG_03133 PE=4 SV=2	CNAG_03133	0.602966	0.0492677	Down	2.3	2	2	2	2500.46	2214.75	2379.49	1413.8	977.501	1886.56	1.67912	1.48726	1.59789	0.949403	0.656417	1.26687	plasma membrane	K05841	E2.4.1.173; sterol 3beta-glucosyltransferase [EC:2.4.1.173]							GC	KOG1192	UDP-glucuronosyl and UDP-glucosyl transferase
J9VQ34	Uncharacterized protein OS=Cryptococcus neoformans var. grubii serotype A (strain H99 / ATCC 208821 / CBS 10515 / FGSC 9487) OX=235443 GN=CNAG_03142 PE=4 SV=1	CNAG_03142	1.89029	0.0187635	Up	54.74	6	6	6	62087.6	71103.8	69049.1	91874.9	153637	136781	0.589315	0.674894	0.655391	0.872046	1.45827	1.29828	nucleus
J9VQ50	Uncharacterized protein OS=Cryptococcus neoformans var. grubii serotype A (strain H99 / ATCC 208821 / CBS 10515 / FGSC 9487) OX=235443 GN=CNAG_03377 PE=4 SV=2	CNAG_03377	1.54307	0.0114825	Up	21.4	4	4	4	1606.52	1298.06	1378.79	2332.11	1889.59	2387.85	0.802721	0.648595	0.688933	1.16527	0.944162	1.19312	mitochondria
J9VQD6	Protein NRD1 OS=Cryptococcus neoformans var. grubii serotype A (strain H99 / ATCC 208821 / CBS 10515 / FGSC 9487) OX=235443 GN=CNAG_01308 PE=4 SV=1	CNAG_01308	0.530845	0.00258677	Down	5.01	3	3	3	3849.14	3446.77	3988.43	1747.66	1914.22	2328.36	1.37931	1.23512	1.42922	0.626259	0.685944	0.834347	nucleus	K15560	NRD1; protein NRD1		GO:0000375 RNA splicing, via transesterification reactions; GO:0000377 RNA splicing, via transesterification reactions with bulged adenosine as nucleophile; GO:0000398 mRNA splicing, via spliceosome; GO:0000956 nuclear-transcribed mRNA catabolic process; GO:0006139 nucleobase-containing compound metabolic process; GO:0006351 DNA-templated transcription; GO:0006353 DNA-templated transcription term…	GO:0005622 intracellular anatomical structure; GO:0005634 nucleus; GO:0032991 protein-containing complex; GO:0035649 Nrd1 complex; GO:0043226 organelle; GO:0043227 membrane-bounded organelle; GO:0043229 intracellular organelle; GO:0043231 intracellular membrane-bounded organelle;	GO:0000993 RNA polymerase II complex binding; GO:0001067 transcription regulatory region nucleic acid binding; GO:0001068 transcription regulatory region RNA binding; GO:0001069 regulatory region RNA binding; GO:0001098 basal transcription machinery binding; GO:0001099 basal RNA polymerase II transcription machinery binding; GO:0003676 nucleic acid binding; GO:0003723 RNA binding; GO:0003729 mRNA…			AK	KOG0132	RNA polymerase II C-terminal domain-binding protein RA4, contains RPR and RRM domains
J9VQJ3	Uncharacterized protein OS=Cryptococcus neoformans var. grubii serotype A (strain H99 / ATCC 208821 / CBS 10515 / FGSC 9487) OX=235443 GN=CNAG_03522 PE=4 SV=2	CNAG_03522	2.10099	0.0323837	Up	3.4	1	1	1	712.536		677.358	1248.13	1914.08	1218.03	0.590423		0.561274	1.03423	1.58605	1.00929	nucleus
J9VQX5	alpha-L-rhamnosidase OS=Cryptococcus neoformans var. grubii serotype A (strain H99 / ATCC 208821 / CBS 10515 / FGSC 9487) OX=235443 GN=CNAG_02587 PE=4 SV=2	CNAG_02587	0.565764	0.000625234	Down	8.05	7	7	7	5834.43	5829.13	6697.61	3265.25	3694.26	3428.57	1.52235	1.52097	1.74758	0.851986	0.963926	0.8946	cytoplasm	K05989	ramA; alpha-L-rhamnosidase [EC:3.2.1.40]					PF08531; PF05592; PF17390	PF08531 Alpha-L-rhamnosidase N-terminal domain; PF05592 Bacterial alpha-L-rhamnosidase concanavalin-like domain; PF17390 Bacterial alpha-L-rhamnosidase C-terminal domain
J9VR58	MARVEL domain-containing protein OS=Cryptococcus neoformans var. grubii serotype A (strain H99 / ATCC 208821 / CBS 10515 / FGSC 9487) OX=235443 GN=CNAG_01043 PE=4 SV=1	CNAG_01043	2.6237	0.00872166	Up	4.79	1	1	1	5500.74	5027.99	3015.29	12262.5	9934.21	13338.7	0.86837	0.793739	0.476006	1.93581	1.56826	2.1057	plasma membrane							PF01284	PF01284 Membrane-associating domain
J9VR68	Uncharacterized protein OS=Cryptococcus neoformans var. grubii serotype A (strain H99 / ATCC 208821 / CBS 10515 / FGSC 9487) OX=235443 GN=CNAG_04949 PE=4 SV=1	CNAG_04949	2.06912	0.0011367	Up	6.37	2	2	2		1005.47	872.538	1867.35	1964.55	1996.84		0.496655	0.430993	0.922384	0.970396	0.986346	nucleus
J9VR73	Bromodomain-containing protein 8 OS=Cryptococcus neoformans var. grubii serotype A (strain H99 / ATCC 208821 / CBS 10515 / FGSC 9487) OX=235443 GN=CNAG_04205 PE=4 SV=1	CNAG_04205	1.6874	0.0338941	Up	6.4	4	4	4	1718.43	1958.67	1797.08	3579.75	2215.58	3441.82	0.583172	0.6647	0.609863	1.21483	0.751886	1.16803	nucleus	K11321	BRD8; bromodomain-containing protein 8					PF00439	PF00439 Bromodomain
J9VRA0	RED-like N-terminal domain-containing protein OS=Cryptococcus neoformans var. grubii serotype A (strain H99 / ATCC 208821 / CBS 10515 / FGSC 9487) OX=235443 GN=CNAG_06616 PE=4 SV=2	CNAG_06616	1.71682	0.0459912	Up	6.94	3	3	3	922.697	1424.14	1025.33	2171.23	1442.83	2175.36	0.692166	1.06833	0.769157	1.62876	1.08235	1.63186	nucleus	K13109	IK, RED, RER; IK cytokine							T	KOG2498	IK cytokine down-regulator of HLA class II
J9VRB2	Uncharacterized protein OS=Cryptococcus neoformans var. grubii serotype A (strain H99 / ATCC 208821 / CBS 10515 / FGSC 9487) OX=235443 GN=CNAG_04257 PE=4 SV=1	CNAG_04257	0.643668	0.0232464	Down	15.47	5	5	5	36443.1	27638.3	31257.7	22056.2	16793.4	22517.1	1.42105	1.07772	1.21885	0.860049	0.654834	0.878021	nucleus				GO:0006605 protein targeting; GO:0006626 protein targeting to mitochondrion; GO:0006810 transport; GO:0006839 mitochondrial transport; GO:0006886 intracellular protein transport; GO:0006996 organelle organization; GO:0007005 mitochondrion organization; GO:0007006 mitochondrial membrane organization; GO:0007008 outer mitochondrial membrane organization; GO:0008104 protein localization; GO:0009987 …	GO:0005622 intracellular anatomical structure; GO:0005737 cytoplasm; GO:0005739 mitochondrion; GO:0005740 mitochondrial envelope; GO:0005741 mitochondrial outer membrane; GO:0016020 membrane; GO:0019867 outer membrane; GO:0031090 organelle membrane; GO:0031966 mitochondrial membrane; GO:0031967 organelle envelope; GO:0031968 organelle outer membrane; GO:0031975 envelope; GO:0043226 organelle; GO:…		PF08219	PF08219 Outer membrane protein TOM13
J9VRC7	Phytase OS=Cryptococcus neoformans var. grubii serotype A (strain H99 / ATCC 208821 / CBS 10515 / FGSC 9487) OX=235443 GN=CNAG_06967 PE=4 SV=1	CNAG_06967	2.90512	0.0145468	Up	6.32	4	4	4	1779.53	3476.52	3627.77	6500	9357.5	9951.06	0.221524	0.432773	0.451602	0.80915	1.16487	1.23875	plasma membrane									R	KOG1382	Multiple inositol polyphosphate phosphatase
J9VRE6	TKL protein kinase OS=Cryptococcus neoformans var. grubii serotype A (strain H99 / ATCC 208821 / CBS 10515 / FGSC 9487) OX=235443 GN=CNAG_06671 PE=4 SV=2	CNAG_06671	1.52929	0.0115325	Up	8.65	8	8	8	1797.32	2210.42	2371.43	2938.97	3356.02	3460.63	0.595533	0.732411	0.785761	0.973812	1.112	1.14666	nucleus	K04422	MAP3K13, LZK; mitogen-activated protein kinase kinase kinase 13 [EC:2.7.11.25]					PF07714	PF07714 Protein tyrosine and serine/threonine kinase	T	KOG0192	Tyrosine kinase specific for activated (GTP-bound) p21cdc42Hs
J9VRL6	Protein KRI1 OS=Cryptococcus neoformans var. grubii serotype A (strain H99 / ATCC 208821 / CBS 10515 / FGSC 9487) OX=235443 GN=CNAG_04376 PE=3 SV=1	CNAG_04376	2.26963	0.0364838	Up	1.8	1	1	1		918.418	891.448	1425.25	2430.41	2305.94		0.416764	0.404525	0.646757	1.10288	1.0464	nucleus	K14786	KRI1; protein KRI1		GO:0000447 endonucleolytic cleavage in ITS1 to separate SSU-rRNA from 5.8S rRNA and LSU-rRNA from tricistronic rRNA transcript (SSU-rRNA, 5.8S rRNA, LSU-rRNA); GO:0000460 maturation of 5.8S rRNA; GO:0000462 maturation of SSU-rRNA from tricistronic rRNA transcript (SSU-rRNA, 5.8S rRNA, LSU-rRNA); GO:0000466 maturation of 5.8S rRNA from tricistronic rRNA transcript (SSU-rRNA, 5.8S rRNA, LSU-rRNA); …	GO:0005622 intracellular anatomical structure; GO:0005634 nucleus; GO:0005730 nucleolus; GO:0030684 preribosome; GO:0030686 90S preribosome; GO:0031974 membrane-enclosed lumen; GO:0031981 nuclear lumen; GO:0032991 protein-containing complex; GO:0043226 organelle; GO:0043227 membrane-bounded organelle; GO:0043228 non-membrane-bounded organelle; GO:0043229 intracellular organelle; GO:0043231 intrac…				J	KOG2409	KRR1-interacting protein involved in 40S ribosome biogenesis
J9VS08	Choline transporter OS=Cryptococcus neoformans var. grubii serotype A (strain H99 / ATCC 208821 / CBS 10515 / FGSC 9487) OX=235443 GN=CNAG_02455 PE=4 SV=1	CNAG_02455	1.79045	0.0210081	Up	11.11	4	4	4	2363.09	2843.55	1750.3	4512.88	3532.86	4410.3	0.419365	0.504629	0.310616	0.800876	0.626957	0.782672	plasma membrane	K19564	CTR, HNM1; choline transport protein							E	KOG1289	Amino acid transporters
J9VS38	Glucose-methanol-choline oxidoreductase OS=Cryptococcus neoformans var. grubii serotype A (strain H99 / ATCC 208821 / CBS 10515 / FGSC 9487) OX=235443 GN=CNAG_05258 PE=3 SV=1	CNAG_05258	28.9101	3.23799e-08	Up	42.35	23	23	23	17945.2	17528.4	16810.4	493322	492377	525835	0.054042	0.0527868	0.0506245	1.48564	1.48279	1.58355	cytoplasm							PF00732; PF05199	PF00732 GMC oxidoreductase; PF05199 GMC oxidoreductase	R	KOG1238	Glucose dehydrogenase/choline dehydrogenase/mandelonitrile lyase (GMC oxidoreductase family)
J9VS63	DNA-directed RNA polymerase I, II, and III subunit RPABC2 OS=Cryptococcus neoformans var. grubii serotype A (strain H99 / ATCC 208821 / CBS 10515 / FGSC 9487) OX=235443 GN=CNAG_04372 PE=3 SV=1	CNAG_04372	1.91794	0.0220133	Up	17.57	3	3	3	9923.97	18546.7	15157.6	27121.5	29879.4	26675.5	0.356325	0.665928	0.544241	0.97381	1.07283	0.957796	nucleus	K03014	RPABC2, RPB6, POLR2F; DNA-directed RNA polymerases I, II, and III subunit RPABC2	map03020 RNA polymerase	GO:0006139 nucleobase-containing compound metabolic process; GO:0006351 DNA-templated transcription; GO:0006354 DNA-templated transcription elongation; GO:0006360 transcription by RNA polymerase I; GO:0006366 transcription by RNA polymerase II; GO:0006383 transcription by RNA polymerase III; GO:0006399 tRNA metabolic process; GO:0006725 cellular aromatic compound metabolic process; GO:0006807 nit…	GO:0000428 DNA-directed RNA polymerase complex; GO:0005622 intracellular anatomical structure; GO:0005634 nucleus; GO:0005654 nucleoplasm; GO:0005665 RNA polymerase II, core complex; GO:0005666 RNA polymerase III complex; GO:0005730 nucleolus; GO:0005736 RNA polymerase I complex; GO:0016591 RNA polymerase II, holoenzyme; GO:0030880 RNA polymerase complex; GO:0031974 membrane-enclosed lumen; GO:00…				K	KOG3405	RNA polymerase subunit K
J9VS85	BSP-domain-containing protein OS=Cryptococcus neoformans var. grubii serotype A (strain H99 / ATCC 208821 / CBS 10515 / FGSC 9487) OX=235443 GN=CNAG_04889 PE=4 SV=1	CNAG_04889	0.546559	0.00245031	Down	13.79	4	4	4	6071.57	4867.5	5141.63	2812.25	2700.48	3276.32	1.84849	1.48191	1.56537	0.856189	0.822161	0.997476	nucleus
J9VSC1	Rho family protein OS=Cryptococcus neoformans var. grubii serotype A (strain H99 / ATCC 208821 / CBS 10515 / FGSC 9487) OX=235443 GN=CNAG_04859 PE=4 SV=2	CNAG_04859	0.601922	0.00136215	Down	11.65	2	2	2	4213.4	4558.04	4252.36	2750.13	2776.03	2313.15	1.28432	1.38937	1.2962	0.838289	0.846183	0.705089	mitochondria	K07975	K07975; Rho family, other		GO:0000226 microtubule cytoskeleton organization; GO:0006996 organelle organization; GO:0007010 cytoskeleton organization; GO:0007017 microtubule-based process; GO:0007154 cell communication; GO:0007163 establishment or maintenance of cell polarity; GO:0007165 signal transduction; GO:0007264 small GTPase mediated signal transduction; GO:0008360 regulation of cell shape; GO:0009987 cellular proces…	GO:0005622 intracellular anatomical structure; GO:0005737 cytoplasm; GO:0005829 cytosol; GO:0005886 plasma membrane; GO:0005933 cellular bud; GO:0016020 membrane; GO:0032153 cell division site; GO:0071944 cell periphery;	GO:0000166 nucleotide binding; GO:0001882 nucleoside binding; GO:0001883 purine nucleoside binding; GO:0003824 catalytic activity; GO:0003924 GTPase activity; GO:0005488 binding; GO:0005525 GTP binding; GO:0016462 pyrophosphatase activity; GO:0016787 hydrolase activity; GO:0016817 hydrolase activity, acting on acid anhydrides; GO:0016818 hydrolase activity, acting on acid anhydrides, in phosphoru…	PF00071	PF00071 Ras family	R	KOG0393	Ras-related small GTPase, Rho type
J9VSF7	Solute carrier family 25 (Mitochondrial citrate transporter), member 1 OS=Cryptococcus neoformans var. grubii serotype A (strain H99 / ATCC 208821 / CBS 10515 / FGSC 9487) OX=235443 GN=CNAG_02288 PE=3 SV=1	CNAG_02288	0.441572	0.0343414	Down	5.56	2	2	2	4195.07	3272.29	4327.55	1285.75		2186.45	1.6055	1.25234	1.6562	0.49207		0.836777	mitochondria	K15100	SLC25A1, CTP; solute carrier family 25 (mitochondrial citrate transporter), member 1		GO:0006810 transport; GO:0006811 monoatomic ion transport; GO:0006820 monoatomic anion transport; GO:0006835 dicarboxylic acid transport; GO:0006839 mitochondrial transport; GO:0006855 xenobiotic transmembrane transport; GO:0015711 organic anion transport; GO:0015740 C4-dicarboxylate transport; GO:0015741 fumarate transport; GO:0015744 succinate transport; GO:0015849 organic acid transport; GO:00…	GO:0005622 intracellular anatomical structure; GO:0005737 cytoplasm; GO:0005739 mitochondrion; GO:0005740 mitochondrial envelope; GO:0005743 mitochondrial inner membrane; GO:0016020 membrane; GO:0019866 organelle inner membrane; GO:0031090 organelle membrane; GO:0031966 mitochondrial membrane; GO:0031967 organelle envelope; GO:0031975 envelope; GO:0043226 organelle; GO:0043227 membrane-bounded or…	GO:0005215 transporter activity; GO:0005310 dicarboxylic acid transmembrane transporter activity; GO:0005342 organic acid transmembrane transporter activity; GO:0005469 succinate:fumarate antiporter activity; GO:0008509 monoatomic anion transmembrane transporter activity; GO:0008514 organic anion transmembrane transporter activity; GO:0015075 monoatomic ion transmembrane transporter activity; GO:…			C	KOG0756	Mitochondrial tricarboxylate/dicarboxylate carrier proteins
J9VSH0	FHA domain-containing protein OS=Cryptococcus neoformans var. grubii serotype A (strain H99 / ATCC 208821 / CBS 10515 / FGSC 9487) OX=235443 GN=CNAG_04838 PE=4 SV=2	CNAG_04838	1.74804	0.00130052	Up	15.19	10	10	10	4564.36	4960.3	4849.94	7414.94	9257.58	8454.89	0.581083	0.631489	0.61744	0.943987	1.17857	1.07638	nucleus				GO:0000320 re-entry into mitotic cell cycle; GO:0000321 re-entry into mitotic cell cycle after pheromone arrest; GO:0000749 response to pheromone triggering conjugation with cellular fusion; GO:0000754 adaptation of signaling pathway by response to pheromone involved in conjugation with cellular fusion; GO:0000910 cytokinesis; GO:0006605 protein targeting; GO:0006623 protein targeting to vacuole;…	GO:0005622 intracellular anatomical structure; GO:0005634 nucleus; GO:0005737 cytoplasm; GO:0005783 endoplasmic reticulum; GO:0005789 endoplasmic reticulum membrane; GO:0005793 endoplasmic reticulum-Golgi intermediate compartment; GO:0005815 microtubule organizing center; GO:0005816 spindle pole body; GO:0005856 cytoskeleton; GO:0012505 endomembrane system; GO:0015630 microtubule cytoskeleton; GO…				T	KOG3872	FOG: FHA domain
J9VSL5	Spermine transporter OS=Cryptococcus neoformans var. grubii serotype A (strain H99 / ATCC 208821 / CBS 10515 / FGSC 9487) OX=235443 GN=CNAG_04794 PE=4 SV=1	CNAG_04794	0.60529	0.0049668	Down	3.79	2	2	2	5589.89	4860.42	6360.67	3666.02	3162.95	3346.54	1.77342	1.54199	2.01795	1.16306	1.00346	1.06171	plasma membrane									R	KOG0255	Synaptic vesicle transporter SVOP and related transporters (major facilitator superfamily)
J9VSN9	Nuclear protein OS=Cryptococcus neoformans var. grubii serotype A (strain H99 / ATCC 208821 / CBS 10515 / FGSC 9487) OX=235443 GN=CNAG_04925 PE=4 SV=2	CNAG_04925	1.51366	0.00322142	Up	4.8	3	3	3	1887.28	2024	2033.15	3309.77	2683.91	3004.18	0.684461	0.734045	0.737364	1.20036	0.973375	1.08953	nucleus	K09241	GAL4; transcriptional regulatory protein GAL4					PF00172; PF04082	PF00172 Fungal Zn(2)-Cys(6) binuclear cluster domain; PF04082 Fungal specific transcription factor domain
J9VSU6	THO complex subunit 1 OS=Cryptococcus neoformans var. grubii serotype A (strain H99 / ATCC 208821 / CBS 10515 / FGSC 9487) OX=235443 GN=CNAG_03235 PE=4 SV=1	CNAG_03235	1.93232	0.00953151	Up	8.37	6	6	6	1184.16	1310.7	1043.92	2043.3	1935.13	2859.64	0.575212	0.63668	0.50709	0.992544	0.94	1.38909	cytoplasm	K12878	THOC1; THO complex subunit 1	map03013 Nucleocytoplasmic transport; map03040 Spliceosome	GO:0006139 nucleobase-containing compound metabolic process; GO:0006351 DNA-templated transcription; GO:0006354 DNA-templated transcription elongation; GO:0006366 transcription by RNA polymerase II; GO:0006368 transcription elongation by RNA polymerase II; GO:0006403 RNA localization; GO:0006405 RNA export from nucleus; GO:0006406 mRNA export from nucleus; GO:0006611 protein export from nucleus; …	GO:0000347 THO complex; GO:0005622 intracellular anatomical structure; GO:0005634 nucleus; GO:0032991 protein-containing complex; GO:0043226 organelle; GO:0043227 membrane-bounded organelle; GO:0043229 intracellular organelle; GO:0043231 intracellular membrane-bounded organelle;				Y	KOG2491	Nuclear matrix protein
J9VT47	N-terminal acetyltransferase A complex catalytic subunit Ard1 OS=Cryptococcus neoformans var. grubii serotype A (strain H99 / ATCC 208821 / CBS 10515 / FGSC 9487) OX=235443 GN=CNAG_02021 PE=3 SV=1	CNAG_02021	1.50906	0.0153708	Up	30	3	3	3	9707.04	13331.8	10928.3	18432.8	17065.4	15760.1	0.708598	0.9732	0.797748	1.34556	1.24575	1.15046	cytoskeleton	K20791	NAA10_11, ARD1_2; N-alpha-acetyltransferase 10/11 [EC:2.3.1.255]		GO:0006325 chromatin organization; GO:0006473 protein acetylation; GO:0006474 N-terminal protein amino acid acetylation; GO:0006475 internal protein amino acid acetylation; GO:0006807 nitrogen compound metabolic process; GO:0006996 organelle organization; GO:0008152 metabolic process; GO:0009987 cellular process; GO:0010467 gene expression; GO:0016043 cellular component organization; GO:0016570 h…	GO:0005622 intracellular anatomical structure; GO:0005737 cytoplasm; GO:0005829 cytosol; GO:0005840 ribosome; GO:0022626 cytosolic ribosome; GO:0031248 protein acetyltransferase complex; GO:0031414 N-terminal protein acetyltransferase complex; GO:0031415 NatA complex; GO:0032991 protein-containing complex; GO:0043226 organelle; GO:0043228 non-membrane-bounded organelle; GO:0043229 intracellular o…	GO:0003824 catalytic activity; GO:0004596 peptide alpha-N-acetyltransferase activity; GO:0008080 N-acetyltransferase activity; GO:0016407 acetyltransferase activity; GO:0016410 N-acyltransferase activity; GO:0016740 transferase activity; GO:0016746 acyltransferase activity; GO:0016747 acyltransferase activity, transferring groups other than amino-acyl groups; GO:0034212 peptide N-acetyltransferas…			R	KOG3235	Subunit of the major N alpha-acetyltransferase
J9VTL6	C-22 sterol desaturase OS=Cryptococcus neoformans var. grubii serotype A (strain H99 / ATCC 208821 / CBS 10515 / FGSC 9487) OX=235443 GN=CNAG_06644 PE=3 SV=1	CNAG_06644	0.51908	0.000173611	Down	21.17	11	11	11	33360.4	38713.1	37642.6	18467.7	19523.5	18960.2	1.28549	1.49175	1.4505	0.711626	0.75231	0.730604	mitochondria	K09831	ERG5, CYP61A; sterol 22-desaturase [EC:1.14.19.41]	map00100 Steroid biosynthesis; map01100 Metabolic pathways; map01110 Biosynthesis of secondary metabolites	GO:0006066 alcohol metabolic process; GO:0006629 lipid metabolic process; GO:0006694 steroid biosynthetic process; GO:0006696 ergosterol biosynthetic process; GO:0008152 metabolic process; GO:0008202 steroid metabolic process; GO:0008204 ergosterol metabolic process; GO:0008610 lipid biosynthetic process; GO:0009058 biosynthetic process; GO:0009987 cellular process; GO:0016125 sterol metabolic pr…	GO:0005622 intracellular anatomical structure; GO:0005737 cytoplasm; GO:0005783 endoplasmic reticulum; GO:0012505 endomembrane system; GO:0043226 organelle; GO:0043227 membrane-bounded organelle; GO:0043229 intracellular organelle; GO:0043231 intracellular membrane-bounded organelle;	GO:0000249 C-22 sterol desaturase activity; GO:0003824 catalytic activity; GO:0016491 oxidoreductase activity; GO:0016705 oxidoreductase activity, acting on paired donors, with incorporation or reduction of molecular oxygen; GO:0016717 oxidoreductase activity, acting on paired donors, with oxidation of a pair of donors resulting in the reduction of molecular oxygen to two molecules of water; GO:0…	PF00067	PF00067 Cytochrome P450	QI	KOG0157	Cytochrome P450 CYP4/CYP19/CYP26 subfamilies
J9VTL8	Ribosome biogenesis protein SSF1/2 OS=Cryptococcus neoformans var. grubii serotype A (strain H99 / ATCC 208821 / CBS 10515 / FGSC 9487) OX=235443 GN=CNAG_01593 PE=4 SV=1	CNAG_01593	0.55447	0.0279955	Down	3.09	1	1	1	1033.87	728.272	738.986	593.03	389.994	403.777	0.991459	0.698397	0.708672	0.568703	0.373996	0.387213	nucleus	K14859	SSF1_2; ribosome biogenesis protein SSF1/2		GO:0000003 reproduction; GO:0000027 ribosomal large subunit assembly; GO:0000463 maturation of LSU-rRNA from tricistronic rRNA transcript (SSU-rRNA, 5.8S rRNA, LSU-rRNA); GO:0000470 maturation of LSU-rRNA; GO:0000747 conjugation with cellular fusion; GO:0006139 nucleobase-containing compound metabolic process; GO:0006364 rRNA processing; GO:0006396 RNA processing; GO:0006725 cellular aromatic com…	GO:0005622 intracellular anatomical structure; GO:0005634 nucleus; GO:0005730 nucleolus; GO:0030684 preribosome; GO:0030687 preribosome, large subunit precursor; GO:0031974 membrane-enclosed lumen; GO:0031981 nuclear lumen; GO:0032991 protein-containing complex; GO:0043226 organelle; GO:0043227 membrane-bounded organelle; GO:0043228 non-membrane-bounded organelle; GO:0043229 intracellular organel…	GO:0003676 nucleic acid binding; GO:0003723 RNA binding; GO:0005488 binding; GO:0019843 rRNA binding; GO:0097159 organic cyclic compound binding; GO:1901363 heterocyclic compound binding;	PF04427	PF04427 Brix domain	J	KOG2963	RNA-binding protein required for 60S ribosomal subunit biogenesis
J9VTT9	Phytanoyl-CoA dioxygenase OS=Cryptococcus neoformans var. grubii serotype A (strain H99 / ATCC 208821 / CBS 10515 / FGSC 9487) OX=235443 GN=CNAG_04101 PE=3 SV=1	CNAG_04101	1.52255	0.00219308	Up	15.98	5	5	5	5235.32	4434.83	4569.64	7547.36	6783.64	7349.78	0.902991	0.764922	0.788174	1.30177	1.17005	1.26769	cytoplasm	K00477	PHYH; phytanoyl-CoA hydroxylase [EC:1.14.11.18]	map04146 Peroxisome				PF05721	PF05721 Phytanoyl-CoA dioxygenase (PhyH)
J9VTW0	Essential protein Yae1 N-terminal domain-containing protein OS=Cryptococcus neoformans var. grubii serotype A (strain H99 / ATCC 208821 / CBS 10515 / FGSC 9487) OX=235443 GN=CNAG_05716 PE=3 SV=2	CNAG_05716	0.442674	0.000298337	Down	9.05	2	2	2	29449.8	28869.7	32265.8	12077.4	14872.7	13149.7	1.88054	1.8435	2.06036	0.771213	0.949709	0.839685	cytoplasm									S	KOG4595	Uncharacterized conserved protein
J9VTX5	Endoplasmic reticulum protein OS=Cryptococcus neoformans var. grubii serotype A (strain H99 / ATCC 208821 / CBS 10515 / FGSC 9487) OX=235443 GN=CNAG_00967 PE=4 SV=1	CNAG_00967	0.650057	0.014402	Down	5.44	1	1	1	5553.59	5773	4901.79	3542.12	2944.05	4063.2	1.36031	1.41405	1.20066	0.867615	0.721123	0.99525	mitochondria
J9VU11	Translation initiation factor 5 OS=Cryptococcus neoformans var. grubii serotype A (strain H99 / ATCC 208821 / CBS 10515 / FGSC 9487) OX=235443 GN=CNAG_01709 PE=3 SV=1	CNAG_01709	0.629772	0.0010478	Down	22.64	9	9	9	30186.3	32734.7	34554.4	18958.9	21111.5	21316.9	1.28901	1.39783	1.47554	0.809579	0.901499	0.91027	cytoplasm	K03262	EIF5; translation initiation factor 5		GO:0001732 formation of cytoplasmic translation initiation complex; GO:0002181 cytoplasmic translation; GO:0002183 cytoplasmic translational initiation; GO:0006412 translation; GO:0006413 translational initiation; GO:0006417 regulation of translation; GO:0006446 regulation of translational initiation; GO:0006518 peptide metabolic process; GO:0006807 nitrogen compound metabolic process; GO:0006996…	GO:0005622 intracellular anatomical structure; GO:0005737 cytoplasm; GO:0005829 cytosol; GO:0005840 ribosome; GO:0015935 small ribosomal subunit; GO:0022626 cytosolic ribosome; GO:0022627 cytosolic small ribosomal subunit; GO:0032991 protein-containing complex; GO:0033290 eukaryotic 48S preinitiation complex; GO:0043226 organelle; GO:0043228 non-membrane-bounded organelle; GO:0043229 intracellula…	GO:0003676 nucleic acid binding; GO:0003723 RNA binding; GO:0003743 translation initiation factor activity; GO:0005092 GDP-dissociation inhibitor activity; GO:0005096 GTPase activator activity; GO:0005488 binding; GO:0005515 protein binding; GO:0008047 enzyme activator activity; GO:0008135 translation factor activity, RNA binding; GO:0030234 enzyme regulator activity; GO:0030695 GTPase regulator …			J	KOG2767	Translation initiation factor 5 (eIF-5)
J9VU73	Protein FAM32A OS=Cryptococcus neoformans var. grubii serotype A (strain H99 / ATCC 208821 / CBS 10515 / FGSC 9487) OX=235443 GN=CNAG_05845 PE=4 SV=1	CNAG_05845	1.55969	0.0467226	Up	20.47	2	2	2		1258.5	1755.6	2125.61	2473.24	2452.73		0.615831	0.859081	1.04014	1.21025	1.20021	nucleus	K13120	FAM32A; protein FAM32A			GO:0005622 intracellular anatomical structure; GO:0005634 nucleus; GO:0005730 nucleolus; GO:0031974 membrane-enclosed lumen; GO:0031981 nuclear lumen; GO:0043226 organelle; GO:0043227 membrane-bounded organelle; GO:0043228 non-membrane-bounded organelle; GO:0043229 intracellular organelle; GO:0043231 intracellular membrane-bounded organelle; GO:0043232 intracellular non-membrane-bounded organelle…				S	KOG3410	Conserved alpha-helical protein
J9VU98	Uncharacterized protein OS=Cryptococcus neoformans var. grubii serotype A (strain H99 / ATCC 208821 / CBS 10515 / FGSC 9487) OX=235443 GN=CNAG_01821 PE=4 SV=1	CNAG_01821	1.70467	6.89301e-05	Up	19.47	5	5	5	10192.4	10363.9	9715.14	17848.1	16418.1	17336.5	0.682377	0.693859	0.650425	1.19492	1.09919	1.16067	cytoplasm
J9VUE6	Alcohol dehydrogenase, propanol-preferring OS=Cryptococcus neoformans var. grubii serotype A (strain H99 / ATCC 208821 / CBS 10515 / FGSC 9487) OX=235443 GN=CNAG_02489 PE=3 SV=1	CNAG_02489	0.501126	0.0213806	Down	22.16	6	5	5	3526.6	5997.75	4463.72	1914.72	2721.39	2373.67	1.07811	1.83356	1.3646	0.585345	0.831951	0.72565	cytoplasm	K13953	adhP; alcohol dehydrogenase, propanol-preferring [EC:1.1.1.1]	map00010 Glycolysis / Gluconeogenesis; map00071 Fatty acid degradation; map00350 Tyrosine metabolism; map00620 Pyruvate metabolism; map01100 Metabolic pathways; map01110 Biosynthesis of secondary metabolites	GO:0000947 amino acid catabolic process to alcohol via Ehrlich pathway; GO:0000955 amino acid catabolic process via Ehrlich pathway; GO:0005975 carbohydrate metabolic process; GO:0005996 monosaccharide metabolic process; GO:0006006 glucose metabolic process; GO:0006066 alcohol metabolic process; GO:0006067 ethanol metabolic process; GO:0006068 ethanol catabolic process; GO:0006081 cellular aldehy…	GO:0005576 extracellular region; GO:0005622 intracellular anatomical structure; GO:0005634 nucleus; GO:0005737 cytoplasm; GO:0005739 mitochondrion; GO:0005759 mitochondrial matrix; GO:0005886 plasma membrane; GO:0016020 membrane; GO:0031012 extracellular matrix; GO:0031974 membrane-enclosed lumen; GO:0043226 organelle; GO:0043227 membrane-bounded organelle; GO:0043229 intracellular organelle; GO:…	GO:0003824 catalytic activity; GO:0004022 alcohol dehydrogenase (NAD+) activity; GO:0016491 oxidoreductase activity; GO:0016614 oxidoreductase activity, acting on CH-OH group of donors; GO:0016616 oxidoreductase activity, acting on the CH-OH group of donors, NAD or NADP as acceptor; GO:0019170 methylglyoxal reductase (NADH-dependent) activity;	PF08240; PF00107	PF08240 Alcohol dehydrogenase GroES-like domain; PF00107 Zinc-binding dehydrogenase	Q	KOG0023	Alcohol dehydrogenase, class V
J9VUF0	Methyltransferase type 11 domain-containing protein OS=Cryptococcus neoformans var. grubii serotype A (strain H99 / ATCC 208821 / CBS 10515 / FGSC 9487) OX=235443 GN=CNAG_04295 PE=4 SV=2	CNAG_04295	0.516543	0.0204579	Down	10.61	3	3	3	2566.5	2455.48	3135.41	1098.18	1897.67	1217.79	1.3852	1.32528	1.69225	0.592714	1.02422	0.65727	cytoplasm				GO:0008152 metabolic process; GO:0032259 methylation;		GO:0003824 catalytic activity; GO:0008168 methyltransferase activity; GO:0016740 transferase activity; GO:0016741 transferase activity, transferring one-carbon groups;
J9VUK5	Ribosome biogenesis protein MAK21 OS=Cryptococcus neoformans var. grubii serotype A (strain H99 / ATCC 208821 / CBS 10515 / FGSC 9487) OX=235443 GN=CNAG_04365 PE=3 SV=1	CNAG_04365	2.94472	0.0155646	Up	3.01	3	3	3	2335.72	1400.7	1347.96	5864.67	3233.67	5873.73	0.71047	0.426059	0.410017	1.78389	0.983605	1.78665	nucleus	K14832	MAK21, NOC1, CEBPZ; ribosome biogenesis protein MAK21		GO:0000027 ribosomal large subunit assembly; GO:0006996 organelle organization; GO:0009987 cellular process; GO:0016043 cellular component organization; GO:0022607 cellular component assembly; GO:0022613 ribonucleoprotein complex biogenesis; GO:0022618 protein-RNA complex assembly; GO:0042254 ribosome biogenesis; GO:0042255 ribosome assembly; GO:0042273 ribosomal large subunit biogenesis; GO:0043…	GO:0005622 intracellular anatomical structure; GO:0005634 nucleus; GO:0030684 preribosome; GO:0030686 90S preribosome; GO:0030687 preribosome, large subunit precursor; GO:0030689 Noc complex; GO:0030690 Noc1p-Noc2p complex; GO:0032991 protein-containing complex; GO:0043226 organelle; GO:0043227 membrane-bounded organelle; GO:0043229 intracellular organelle; GO:0043231 intracellular membrane-bound…	GO:0003676 nucleic acid binding; GO:0003723 RNA binding; GO:0003729 mRNA binding; GO:0005488 binding; GO:0097159 organic cyclic compound binding; GO:1901363 heterocyclic compound binding;			JK	KOG2038	CAATT-binding transcription factor/60S ribosomal subunit biogenesis protein
J9VUU8	40S ribosomal protein S25 OS=Cryptococcus neoformans var. grubii serotype A (strain H99 / ATCC 208821 / CBS 10515 / FGSC 9487) OX=235443 GN=CNAG_02359 PE=3 SV=1	CNAG_02359	1.93503	0.0488858	Up	30.84	4	4	4	134105	212699	93166.2	330728	273511	247116	0.594445	0.942827	0.412976	1.46601	1.21239	1.09539	mitochondria	K02975	RP-S25e, RPS25; small subunit ribosomal protein S25e	map03010 Ribosome	GO:0002181 cytoplasmic translation; GO:0006412 translation; GO:0006518 peptide metabolic process; GO:0006807 nitrogen compound metabolic process; GO:0008152 metabolic process; GO:0009058 biosynthetic process; GO:0009059 macromolecule biosynthetic process; GO:0009987 cellular process; GO:0010467 gene expression; GO:0019538 protein metabolic process; GO:0034641 cellular nitrogen compound metabolic …	GO:0005622 intracellular anatomical structure; GO:0005737 cytoplasm; GO:0005829 cytosol; GO:0005840 ribosome; GO:0015935 small ribosomal subunit; GO:0022626 cytosolic ribosome; GO:0022627 cytosolic small ribosomal subunit; GO:0032991 protein-containing complex; GO:0043226 organelle; GO:0043228 non-membrane-bounded organelle; GO:0043229 intracellular organelle; GO:0043232 intracellular non-membran…	GO:0003735 structural constituent of ribosome; GO:0005198 structural molecule activity;			J	KOG1767	40S ribosomal protein S25
J9VUX1	Transcription activator GCR1-like domain-containing protein OS=Cryptococcus neoformans var. grubii serotype A (strain H99 / ATCC 208821 / CBS 10515 / FGSC 9487) OX=235443 GN=CNAG_04497 PE=4 SV=1	CNAG_04497	0.610898	0.0210114	Down	8.68	3	3	3	3926.28	4188.27	3767.4	1843.4	2913.34	2501.92	1.40728	1.50119	1.35034	0.660724	1.04422	0.896755	nucleus
J9VV23	HNH nuclease domain-containing protein OS=Cryptococcus neoformans var. grubii serotype A (strain H99 / ATCC 208821 / CBS 10515 / FGSC 9487) OX=235443 GN=CNAG_07000 PE=4 SV=2	CNAG_07000	0.598111	0.0119326	Down	10.64	3	2	2	16367.9	16575.8	15580.4	8867.07	8119.31	12036.4	1.56952	1.58945	1.494	0.850263	0.77856	1.15417	cytoplasm,nucleus							PF13391	PF13391 HNH endonuclease
J9VV60	glucan 1,3-beta-glucosidase OS=Cryptococcus neoformans var. grubii serotype A (strain H99 / ATCC 208821 / CBS 10515 / FGSC 9487) OX=235443 GN=CNAG_02225 PE=3 SV=1	CNAG_02225	0.447937	0.00118574	Down	12.06	5	5	5	29429.8	27950.1	28211	10757.8	15064.5	12517	2.48229	2.35748	2.37949	0.907378	1.27063	1.05576	extracellular	K01210	E3.2.1.58; glucan 1,3-beta-glucosidase [EC:3.2.1.58]	map00500 Starch and sucrose metabolism; map01100 Metabolic pathways	GO:0000003 reproduction; GO:0000272 polysaccharide catabolic process; GO:0000747 conjugation with cellular fusion; GO:0003006 developmental process involved in reproduction; GO:0005975 carbohydrate metabolic process; GO:0005976 polysaccharide metabolic process; GO:0007049 cell cycle; GO:0007155 cell adhesion; GO:0008152 metabolic process; GO:0009056 catabolic process; GO:0009057 macromolecule cat…	GO:0000322 storage vacuole; GO:0000323 lytic vacuole; GO:0000324 fungal-type vacuole; GO:0000935 division septum; GO:0005576 extracellular region; GO:0005618 cell wall; GO:0005619 ascospore wall; GO:0005622 intracellular anatomical structure; GO:0005628 prospore membrane; GO:0005737 cytoplasm; GO:0005773 vacuole; GO:0005856 cytoskeleton; GO:0005886 plasma membrane; GO:0005937 mating projection; G…	GO:0003824 catalytic activity; GO:0004338 glucan exo-1,3-beta-glucosidase activity; GO:0004553 hydrolase activity, hydrolyzing O-glycosyl compounds; GO:0005488 binding; GO:0005515 protein binding; GO:0008422 beta-glucosidase activity; GO:0015926 glucosidase activity; GO:0016787 hydrolase activity; GO:0016798 hydrolase activity, acting on glycosyl bonds; GO:0046557 glucan endo-1,6-beta-glucosidase…	PF00150	PF00150 Cellulase (glycosyl hydrolase family 5)
J9VV66	MHYT domain-containing protein OS=Cryptococcus neoformans var. grubii serotype A (strain H99 / ATCC 208821 / CBS 10515 / FGSC 9487) OX=235443 GN=CNAG_02220 PE=4 SV=1	CNAG_02220	1.53019	0.00579664	Up	7.15	6	6	6	1959.28	1763.8	1580.29	2694.78	2942.32	2478.04	0.644809	0.580476	0.520082	0.886866	0.968333	0.815536	plasma membrane
J9VVI7	Zn(2)-C6 fungal-type domain-containing protein OS=Cryptococcus neoformans var. grubii serotype A (strain H99 / ATCC 208821 / CBS 10515 / FGSC 9487) OX=235443 GN=CNAG_04819 PE=4 SV=2	CNAG_04819	0.483734	0.0149543	Down	5.92	3	3	3	795.581	818.243	957.676	356.707	320.25	566.965	1.10058	1.13193	1.32482	0.493457	0.443023	0.784321	nucleus							PF00172; PF04082	PF00172 Fungal Zn(2)-Cys(6) binuclear cluster domain; PF04082 Fungal specific transcription factor domain
J9VVP0	Ras family protein OS=Cryptococcus neoformans var. grubii serotype A (strain H99 / ATCC 208821 / CBS 10515 / FGSC 9487) OX=235443 GN=CNAG_04761 PE=3 SV=2	CNAG_04761	0.591682	0.00472243	Down	22.27	5	5	5	6653.85	6685.8	6554.9	4026.39	4484.38	3260.48	1.25368	1.2597	1.23503	0.758627	0.844919	0.614319	mitochondria	K07827	KRAS, KRAS2; GTPase KRas	map04113 Meiosis - yeast; map04138 Autophagy - yeast; map04213 Longevity regulating pathway - multiple species				PF00071	PF00071 Ras family	R	KOG0395	Ras-related GTPase
J9VVP9	EF-hand domain-containing protein OS=Cryptococcus neoformans var. grubii serotype A (strain H99 / ATCC 208821 / CBS 10515 / FGSC 9487) OX=235443 GN=CNAG_04751 PE=4 SV=2	CNAG_04751	1.85079	0.0308999	Up	5.03	2	2	2	749.175	1095.94	961.108	1405.86	1520.92	2266.94	0.434316	0.635344	0.557178	0.815012	0.881716	1.3142	mitochondria
J9VVQ4	Glyoxal oxidase OS=Cryptococcus neoformans var. grubii serotype A (strain H99 / ATCC 208821 / CBS 10515 / FGSC 9487) OX=235443 GN=CNAG_02030 PE=4 SV=1	CNAG_02030	2.38144	0.0161738	Up	1.48	1	1	1	2282.01	4463.67	3314.73	7117.38	9829.35	7011.53	0.29579	0.578573	0.42965	0.922543	1.27406	0.908822	extracellular							PF09118	PF09118 Galactose oxidase-like, Early set domain
J9VVQ7	Uncharacterized protein OS=Cryptococcus neoformans var. grubii serotype A (strain H99 / ATCC 208821 / CBS 10515 / FGSC 9487) OX=235443 GN=CNAG_06118 PE=4 SV=2	CNAG_06118	0.613359	0.0217084	Down	3.97	3	3	3	1750.31		1593.64	877.985	1168.23	1030.35	1.32572		1.20706	0.665006	0.884844	0.780411	nucleus							PF00176; PF00271	PF00176 SNF2-related domain; PF00271 Helicase conserved C-terminal domain	KL	KOG1001	Helicase-like transcription factor HLTF/DNA helicase RAD5, DEAD-box superfamily
J9VVR7	Protein CWC15 OS=Cryptococcus neoformans var. grubii serotype A (strain H99 / ATCC 208821 / CBS 10515 / FGSC 9487) OX=235443 GN=CNAG_06315 PE=3 SV=1	CNAG_06315	2.30025	0.0233786	Up	4.09	1	1	1	660.535		550.603		1264.8	1521.12	0.531581		0.443111		1.01788	1.22416	nucleus	K12863	CWC15; protein CWC15	map03040 Spliceosome	GO:0000375 RNA splicing, via transesterification reactions; GO:0000377 RNA splicing, via transesterification reactions with bulged adenosine as nucleophile; GO:0000398 mRNA splicing, via spliceosome; GO:0006139 nucleobase-containing compound metabolic process; GO:0006396 RNA processing; GO:0006397 mRNA processing; GO:0006725 cellular aromatic compound metabolic process; GO:0006807 nitrogen compou…	GO:0000974 Prp19 complex; GO:0005622 intracellular anatomical structure; GO:0005634 nucleus; GO:0005681 spliceosomal complex; GO:0005684 U2-type spliceosomal complex; GO:0032991 protein-containing complex; GO:0043226 organelle; GO:0043227 membrane-bounded organelle; GO:0043229 intracellular organelle; GO:0043231 intracellular membrane-bounded organelle; GO:0071014 post-mRNA release spliceosomal c…	GO:0003676 nucleic acid binding; GO:0003723 RNA binding; GO:0005488 binding; GO:0097159 organic cyclic compound binding; GO:1901363 heterocyclic compound binding;			S	KOG3228	Uncharacterized conserved protein
J9VVV5	Scavenger mRNA-decapping enzyme DcpS OS=Cryptococcus neoformans var. grubii serotype A (strain H99 / ATCC 208821 / CBS 10515 / FGSC 9487) OX=235443 GN=CNAG_06359 PE=3 SV=1	CNAG_06359	0.54029	0.00160325	Down	15.04	5	5	5	13534.6	17044.5	13790.6	7559.99	7983.18	8429.32	1.49589	1.88382	1.52418	0.835556	0.882329	0.931637	cytoplasm	K12584	DCPS, DCS; m7GpppX diphosphatase [EC:3.6.1.59]	map03018 RNA degradation	GO:0000288 nuclear-transcribed mRNA catabolic process, deadenylation-dependent decay; GO:0000290 deadenylation-dependent decapping of nuclear-transcribed mRNA; GO:0000956 nuclear-transcribed mRNA catabolic process; GO:0006139 nucleobase-containing compound metabolic process; GO:0006401 RNA catabolic process; GO:0006402 mRNA catabolic process; GO:0006725 cellular aromatic compound metabolic proces…	GO:0000932 P-body; GO:0005622 intracellular anatomical structure; GO:0005634 nucleus; GO:0005737 cytoplasm; GO:0005739 mitochondrion; GO:0032991 protein-containing complex; GO:0035770 ribonucleoprotein granule; GO:0036464 cytoplasmic ribonucleoprotein granule; GO:0043226 organelle; GO:0043227 membrane-bounded organelle; GO:0043228 non-membrane-bounded organelle; GO:0043229 intracellular organelle…	GO:0000339 RNA cap binding; GO:0000340 RNA 7-methylguanosine cap binding; GO:0003676 nucleic acid binding; GO:0003723 RNA binding; GO:0003824 catalytic activity; GO:0005488 binding; GO:0008047 enzyme activator activity; GO:0016462 pyrophosphatase activity; GO:0016787 hydrolase activity; GO:0016817 hydrolase activity, acting on acid anhydrides; GO:0016818 hydrolase activity, acting on acid anhydri…			S	KOG3969	Uncharacterized conserved protein
J9VWD7	Holo-[acyl-carrier protein] synthase OS=Cryptococcus neoformans var. grubii serotype A (strain H99 / ATCC 208821 / CBS 10515 / FGSC 9487) OX=235443 GN=CNAG_04169 PE=4 SV=1	CNAG_04169	0.663578	0.0047843	Down	13.61	2	2	2	5908.75	5697.97	5266.8	3859.55	3278.02	4059.33	1.34005	1.29225	1.19446	0.87531	0.743425	0.920619	mitochondria	K00997	acpS; holo-[acyl-carrier protein] synthase [EC:2.7.8.7]	map00770 Pantothenate and CoA biosynthesis; map01100 Metabolic pathways				PF01648	PF01648 4'-phosphopantetheinyl transferase superfamily
J9VWI3	Uncharacterized protein OS=Cryptococcus neoformans var. grubii serotype A (strain H99 / ATCC 208821 / CBS 10515 / FGSC 9487) OX=235443 GN=CNAG_01571 PE=4 SV=1	CNAG_01571	1.59867	0.00515794	Up	5.47	2	2	2	932.2		1044.38	1666.86	1601.79	1471.19	0.637654		0.714389	1.14019	1.09568	1.00634	nucleus
J9VWN9	Regulatory subunit for Cdc7 protein kinase OS=Cryptococcus neoformans var. grubii serotype A (strain H99 / ATCC 208821 / CBS 10515 / FGSC 9487) OX=235443 GN=CNAG_06434 PE=4 SV=2	CNAG_06434	1.96756	0.0218133	Up	9.86	6	6	6	1646.18	939.529	1670.7	2617.69	2734.47	3022.59	0.699849	0.399427	0.710273	1.11287	1.16252	1.28501	nucleus	K02309	DBF4; regulatory subunit for Cdc7p protein kinase	map04111 Cell cycle - yeast; map04113 Meiosis - yeast	GO:0000003 reproduction; GO:0000075 cell cycle checkpoint signaling; GO:0000076 DNA replication checkpoint signaling; GO:0000278 mitotic cell cycle; GO:0000280 nuclear division; GO:0001100 negative regulation of exit from mitosis; GO:0001932 regulation of protein phosphorylation; GO:0001934 positive regulation of protein phosphorylation; GO:0003006 developmental process involved in reproduction; …	GO:0000775 chromosome, centromeric region; GO:0005622 intracellular anatomical structure; GO:0005634 nucleus; GO:0005654 nucleoplasm; GO:0005694 chromosome; GO:0005737 cytoplasm; GO:0031431 Dbf4-dependent protein kinase complex; GO:0031974 membrane-enclosed lumen; GO:0031981 nuclear lumen; GO:0032991 protein-containing complex; GO:0043226 organelle; GO:0043227 membrane-bounded organelle; GO:00432…	GO:0003676 nucleic acid binding; GO:0003677 DNA binding; GO:0003688 DNA replication origin binding; GO:0003690 double-stranded DNA binding; GO:0005488 binding; GO:0008047 enzyme activator activity; GO:0019207 kinase regulator activity; GO:0019209 kinase activator activity; GO:0019887 protein kinase regulator activity; GO:0030234 enzyme regulator activity; GO:0030295 protein kinase activator activ…	PF07535	PF07535 DBF zinc finger	LD	KOG4139	Protein kinase essential for the initiation of DNA replication
J9VWQ9	NADPH2 dehydrogenase OS=Cryptococcus neoformans var. grubii serotype A (strain H99 / ATCC 208821 / CBS 10515 / FGSC 9487) OX=235443 GN=CNAG_04313 PE=4 SV=2	CNAG_04313	0.43591	3.23527e-05	Down	19.08	6	6	6	68780.3	72357.7	69619.8	32882.9	29914.3	29074.3	1.66568	1.75232	1.68601	0.796339	0.724447	0.704104	cytoplasm	K00354	E1.6.99.1; NADPH2 dehydrogenase [EC:1.6.99.1]					PF00724	PF00724 NADH:flavin oxidoreductase / NADH oxidase family	CR	KOG0134	NADH:flavin oxidoreductase/12-oxophytodienoate reductase
J9VWS8	Cation diffusion facilitator 1 OS=Cryptococcus neoformans var. grubii serotype A (strain H99 / ATCC 208821 / CBS 10515 / FGSC 9487) OX=235443 GN=CNAG_04338 PE=4 SV=2	CNAG_04338	0.649584	0.00201994	Down	12.21	4	4	4	7982.56	7027.61	7621.49	4634.65	4690.45	5376.07	1.5013	1.3217	1.4334	0.871652	0.882146	1.01109	plasma membrane							PF16916	PF16916 Dimerisation domain of Zinc Transporter	P	KOG1485	Mitochondrial Fe2+ transporter MMT1 and related transporters (cation diffusion facilitator superfamily)
J9VWX6	Hemolysin OS=Cryptococcus neoformans var. grubii serotype A (strain H99 / ATCC 208821 / CBS 10515 / FGSC 9487) OX=235443 GN=CNAG_05344 PE=4 SV=1	CNAG_05344	0.54114	0.0119963	Down	1.34	1	1	1	495.493	418.614	644.504	274.741	257.009	311.676	1.00388	0.84812	1.30578	0.55663	0.520705	0.631461	plasma membrane	K07297	ADIPOR; adiponectin receptor		GO:0006873 intracellular monoatomic ion homeostasis; GO:0006882 intracellular zinc ion homeostasis; GO:0009987 cellular process; GO:0019725 cellular homeostasis; GO:0030003 intracellular monoatomic cation homeostasis; GO:0042592 homeostatic process; GO:0048878 chemical homeostasis; GO:0050801 monoatomic ion homeostasis; GO:0055080 monoatomic cation homeostasis; GO:0055082 intracellular chemical h…	GO:0005622 intracellular anatomical structure; GO:0005737 cytoplasm; GO:0005783 endoplasmic reticulum; GO:0005789 endoplasmic reticulum membrane; GO:0012505 endomembrane system; GO:0016020 membrane; GO:0031984 organelle subcompartment; GO:0042175 nuclear outer membrane-endoplasmic reticulum membrane network; GO:0043226 organelle; GO:0043227 membrane-bounded organelle; GO:0043229 intracellular org…	GO:0005488 binding; GO:0043167 ion binding; GO:0043169 cation binding; GO:0046872 metal ion binding;			RT	KOG0748	Predicted membrane proteins, contain hemolysin III domain
J9VXE1	AP endonuclease 1 OS=Cryptococcus neoformans var. grubii serotype A (strain H99 / ATCC 208821 / CBS 10515 / FGSC 9487) OX=235443 GN=CNAG_05468 PE=3 SV=2	CNAG_05468	0.658891	0.0440494	Down	20.91	8	8	8	5676.7	5374.52	5142.56	2609.89	4259.56	3800.49	1.05834	1.002	0.958753	0.486575	0.794131	0.708544	mitochondria	K10771	APEX1; AP endonuclease 1 [EC:4.2.99.18]	map03410 Base excision repair	GO:0006139 nucleobase-containing compound metabolic process; GO:0006259 DNA metabolic process; GO:0006281 DNA repair; GO:0006284 base-excision repair; GO:0006725 cellular aromatic compound metabolic process; GO:0006807 nitrogen compound metabolic process; GO:0006950 response to stress; GO:0006974 DNA damage response; GO:0008152 metabolic process; GO:0009987 cellular process; GO:0033554 cellular r…	GO:0005622 intracellular anatomical structure; GO:0005634 nucleus; GO:0005737 cytoplasm; GO:0005739 mitochondrion; GO:0043226 organelle; GO:0043227 membrane-bounded organelle; GO:0043229 intracellular organelle; GO:0043231 intracellular membrane-bounded organelle;	GO:0003824 catalytic activity; GO:0003906 DNA-(apurinic or apyrimidinic site) endonuclease activity; GO:0004518 nuclease activity; GO:0004527 exonuclease activity; GO:0004529 DNA exonuclease activity; GO:0004536 DNA nuclease activity; GO:0008081 phosphoric diester hydrolase activity; GO:0008296 3'-5'-DNA exonuclease activity; GO:0008309 double-stranded DNA exodeoxyribonuclease activity; GO:000831…	PF01261	PF01261 Xylose isomerase-like TIM barrel	L	KOG3997	Major apurinic/apyrimidinic endonuclease/3'-repair diesterase APN1
J9VXM1	DNA polymerase epsilon subunit C OS=Cryptococcus neoformans var. grubii serotype A (strain H99 / ATCC 208821 / CBS 10515 / FGSC 9487) OX=235443 GN=CNAG_03203 PE=4 SV=2	CNAG_03203	1.66179	0.0447403	Up	7.34	2	2	2	1818.38	2513.66	1638.06	2660.47	3217.02	4043.54	0.540699	0.747442	0.487081	0.791097	0.956588	1.20236	nucleus	K03506	POLE4; DNA polymerase epsilon subunit 4 [EC:2.7.7.7]	map03030 DNA replication; map03410 Base excision repair; map03420 Nucleotide excision repair				PF00808	PF00808 Histone-like transcription factor (CBF/NF-Y) and archaeal histone	K	KOG1657	CCAAT-binding factor, subunit C (HAP5)
J9VXS1	Dihydrodipicolinate synthetase OS=Cryptococcus neoformans var. grubii serotype A (strain H99 / ATCC 208821 / CBS 10515 / FGSC 9487) OX=235443 GN=CNAG_03280 PE=4 SV=2	CNAG_03280	0.608058	0.00529099	Down	14.84	5	5	5	5731.73	6571.96	6377.23	4412.06	3384.42	3562.6	1.05857	1.21374	1.17778	0.814843	0.625053	0.65796	mitochondria	K18123	HOGA1; 4-hydroxy-2-oxoglutarate aldolase [EC:4.1.3.16]	map00330 Arginine and proline metabolism; map00630 Glyoxylate and dicarboxylate metabolism; map01100 Metabolic pathways				PF00701	PF00701 Dihydrodipicolinate synthetase family
J9VXT3	Transmembrane transporter Liz1p OS=Cryptococcus neoformans var. grubii serotype A (strain H99 / ATCC 208821 / CBS 10515 / FGSC 9487) OX=235443 GN=CNAG_05993 PE=4 SV=2	CNAG_05993	1.71871	0.0106044	Up	4.3	2	2	2	724.506	840.391	1023.05	1333.56	1678.96	1435.4	0.440055	0.510442	0.621386	0.809985	1.01978	0.871842	plasma membrane	K03448	FEN2, LIZ1; MFS transporter, ACS family, pantothenate transporter							G	KOG2533	Permease of the major facilitator superfamily
J9VXU1	Cytoplasmic protein OS=Cryptococcus neoformans var. grubii serotype A (strain H99 / ATCC 208821 / CBS 10515 / FGSC 9487) OX=235443 GN=CNAG_05657 PE=3 SV=1	CNAG_05657	1.55809	0.0108088	Up	11.03	4	4	4	6629.15	6047.73	7792.66	11976.8	9590.82	10325.7	0.75598	0.689675	0.888665	1.36582	1.09372	1.17753	cytoplasm	K17742	SOU1; sorbose reductase [EC:1.1.1.289]	map00051 Fructose and mannose metabolism; map01100 Metabolic pathways				PF13561	PF13561 Enoyl-(Acyl carrier protein) reductase	R	KOG0725	Reductases with broad range of substrate specificities
J9VXW1	Alpha-1,3-mannosyltransferase OS=Cryptococcus neoformans var. grubii serotype A (strain H99 / ATCC 208821 / CBS 10515 / FGSC 9487) OX=235443 GN=CNAG_06016 PE=4 SV=1	CNAG_06016	1.90577	0.0155517	Up	10.09	5	5	5	2639.15	3997.93	2412.38	6249.82	5178.95	5817.42	0.454017	0.687771	0.415006	1.07517	0.890944	1.00078	plasma membrane	K13690	CMT1; alpha-1,3-mannosyltransferase [EC:2.4.1.-]
J9VXY3	Gluconolactonase OS=Cryptococcus neoformans var. grubii serotype A (strain H99 / ATCC 208821 / CBS 10515 / FGSC 9487) OX=235443 GN=CNAG_04753 PE=4 SV=2	CNAG_04753	2.27341	0.000968043	Up	10.02	4	4	4	860.891	975.551	1071.48	1908.83	2311.94	2390.14	0.507094	0.574633	0.631138	1.12437	1.36181	1.40787	cytoplasm	K01053	gnl, RGN; gluconolactonase [EC:3.1.1.17]	map00030 Pentose phosphate pathway; map00053 Ascorbate and aldarate metabolism; map01100 Metabolic pathways; map01110 Biosynthesis of secondary metabolites; map01200 Carbon metabolism; map01240 Biosynthesis of cofactors
J9VY28	Tricarboxylate carrier OS=Cryptococcus neoformans var. grubii serotype A (strain H99 / ATCC 208821 / CBS 10515 / FGSC 9487) OX=235443 GN=CNAG_06096 PE=3 SV=1	CNAG_06096	0.582585	0.0326538	Down	15.1	5	5	5	52388.1	35276	41857.5	24179.2	20216.8	31061.3	1.40733	0.947639	1.12444	0.64954	0.543095	0.834417	mitochondria				GO:0006810 transport; GO:0006811 monoatomic ion transport; GO:0006820 monoatomic anion transport; GO:0006839 mitochondrial transport; GO:0006842 tricarboxylic acid transport; GO:0015711 organic anion transport; GO:0015849 organic acid transport; GO:0034220 monoatomic ion transmembrane transport; GO:0035674 tricarboxylic acid transmembrane transport; GO:0046942 carboxylic acid transport; GO:005117…	GO:0005622 intracellular anatomical structure; GO:0005737 cytoplasm; GO:0005739 mitochondrion; GO:0005740 mitochondrial envelope; GO:0005743 mitochondrial inner membrane; GO:0016020 membrane; GO:0019866 organelle inner membrane; GO:0031090 organelle membrane; GO:0031966 mitochondrial membrane; GO:0031967 organelle envelope; GO:0031975 envelope; GO:0043226 organelle; GO:0043227 membrane-bounded or…	GO:0005215 transporter activity; GO:0005342 organic acid transmembrane transporter activity; GO:0005371 tricarboxylate secondary active transmembrane transporter activity; GO:0008509 monoatomic anion transmembrane transporter activity; GO:0008514 organic anion transmembrane transporter activity; GO:0015075 monoatomic ion transmembrane transporter activity; GO:0015142 tricarboxylic acid transmembr…			C	KOG0756	Mitochondrial tricarboxylate/dicarboxylate carrier proteins
J9VYN9	Nucleolar protein 12 OS=Cryptococcus neoformans var. grubii serotype A (strain H99 / ATCC 208821 / CBS 10515 / FGSC 9487) OX=235443 GN=CNAG_01564 PE=4 SV=1	CNAG_01564	1.87068	0.016388	Up	13.07	6	6	6	3567.04	2990.33	2430.81	5764.82	4486.26	6562.97	0.732424	0.614007	0.49912	1.1837	0.921168	1.34758	nucleus	K14837	NOP12; nucleolar protein 12		GO:0000463 maturation of LSU-rRNA from tricistronic rRNA transcript (SSU-rRNA, 5.8S rRNA, LSU-rRNA); GO:0000470 maturation of LSU-rRNA; GO:0006139 nucleobase-containing compound metabolic process; GO:0006364 rRNA processing; GO:0006396 RNA processing; GO:0006725 cellular aromatic compound metabolic process; GO:0006807 nitrogen compound metabolic process; GO:0008152 metabolic process; GO:0009987 c…	GO:0005622 intracellular anatomical structure; GO:0005634 nucleus; GO:0005730 nucleolus; GO:0030684 preribosome; GO:0030687 preribosome, large subunit precursor; GO:0031974 membrane-enclosed lumen; GO:0031981 nuclear lumen; GO:0032991 protein-containing complex; GO:0043226 organelle; GO:0043227 membrane-bounded organelle; GO:0043228 non-membrane-bounded organelle; GO:0043229 intracellular organel…	GO:0003676 nucleic acid binding; GO:0003723 RNA binding; GO:0005488 binding; GO:0097159 organic cyclic compound binding; GO:1901363 heterocyclic compound binding;	PF00076	PF00076 RNA recognition motif. (a.k.a. RRM, RBD, or RNP domain)	R	KOG0118	FOG: RRM domain
J9VYR9	Glutamate-rich WD repeat-containing protein 1 OS=Cryptococcus neoformans var. grubii serotype A (strain H99 / ATCC 208821 / CBS 10515 / FGSC 9487) OX=235443 GN=CNAG_01600 PE=4 SV=2	CNAG_01600	1.52885	0.0286882	Up	18.61	9	9	9	8985.73	12829.7	10709	14258.1	18518.8	16948.1	0.560838	0.800757	0.668395	0.889909	1.15584	1.0578	cytoplasm	K14848	RRB1, GRWD1; ribosome assembly protein RRB1		GO:0022613 ribonucleoprotein complex biogenesis; GO:0042254 ribosome biogenesis; GO:0044085 cellular component biogenesis; GO:0071840 cellular component organization or biogenesis;	GO:0005622 intracellular anatomical structure; GO:0005634 nucleus; GO:0005730 nucleolus; GO:0031974 membrane-enclosed lumen; GO:0031981 nuclear lumen; GO:0043226 organelle; GO:0043227 membrane-bounded organelle; GO:0043228 non-membrane-bounded organelle; GO:0043229 intracellular organelle; GO:0043231 intracellular membrane-bounded organelle; GO:0043232 intracellular non-membrane-bounded organelle…	GO:0005488 binding; GO:0005515 protein binding; GO:0051082 unfolded protein binding;			R	KOG0302	Ribosome Assembly protein
J9VZ79	Methylsterol monooxygenase OS=Cryptococcus neoformans var. grubii serotype A (strain H99 / ATCC 208821 / CBS 10515 / FGSC 9487) OX=235443 GN=CNAG_01737 PE=4 SV=1	CNAG_01737	0.651721	0.00539649	Down	4.66	2	2	2	127962	124042	125773	88005.6	88500.7	69699	1.19398	1.1574	1.17355	0.821155	0.825774	0.650341	plasma membrane	K07750	MESO1, ERG25; methylsterol monooxygenase [EC:1.14.18.9]	map00100 Steroid biosynthesis; map01100 Metabolic pathways; map01110 Biosynthesis of secondary metabolites	GO:0006066 alcohol metabolic process; GO:0006629 lipid metabolic process; GO:0006694 steroid biosynthetic process; GO:0006696 ergosterol biosynthetic process; GO:0008152 metabolic process; GO:0008202 steroid metabolic process; GO:0008204 ergosterol metabolic process; GO:0008610 lipid biosynthetic process; GO:0009058 biosynthetic process; GO:0009987 cellular process; GO:0016125 sterol metabolic pr…	GO:0005622 intracellular anatomical structure; GO:0005737 cytoplasm; GO:0005783 endoplasmic reticulum; GO:0005789 endoplasmic reticulum membrane; GO:0005886 plasma membrane; GO:0012505 endomembrane system; GO:0016020 membrane; GO:0031984 organelle subcompartment; GO:0042175 nuclear outer membrane-endoplasmic reticulum membrane network; GO:0043226 organelle; GO:0043227 membrane-bounded organelle; …	GO:0000254 C-4 methylsterol oxidase activity; GO:0003824 catalytic activity; GO:0004497 monooxygenase activity; GO:0005488 binding; GO:0005506 iron ion binding; GO:0016491 oxidoreductase activity; GO:0016705 oxidoreductase activity, acting on paired donors, with incorporation or reduction of molecular oxygen; GO:0016709 oxidoreductase activity, acting on paired donors, with incorporation or reduc…			I	KOG0873	C-4 sterol methyl oxidase
J9VZG6	Heparinase II/III family protein OS=Cryptococcus neoformans var. grubii serotype A (strain H99 / ATCC 208821 / CBS 10515 / FGSC 9487) OX=235443 GN=CNAG_01854 PE=4 SV=2	CNAG_01854	3.21711	0.0218875	Up	2.62	2	2	2	805.009	1716.58	656.709	2369.17	3785.4	4070.36	0.217376	0.463526	0.17733	0.639744	1.02217	1.09912	nucleus
J9VZK6	FHA domain-containing protein OS=Cryptococcus neoformans var. grubii serotype A (strain H99 / ATCC 208821 / CBS 10515 / FGSC 9487) OX=235443 GN=CNAG_01903 PE=4 SV=2	CNAG_01903	2.11835	0.0134573	Up	5.1	5	5	5	673.589	512.539		1343.22	1067.65	1358.08	0.675798	0.51422		1.34762	1.07115	1.36253	nucleus
J9VZL1	Phosphoglycerate mutase OS=Cryptococcus neoformans var. grubii serotype A (strain H99 / ATCC 208821 / CBS 10515 / FGSC 9487) OX=235443 GN=CNAG_04475 PE=4 SV=1	CNAG_04475	0.65812	0.0112348	Down	17.09	4	4	4	37979.1	44419.8	50884	27078.6	30006.9	30630.7	1.1258	1.31672	1.50833	0.80268	0.889482	0.907973	nucleus							PF00300	PF00300 Histidine phosphatase superfamily (branch 1)	G	KOG4754	Predicted phosphoglycerate mutase
J9VZP2	Aldo-keto reductase OS=Cryptococcus neoformans var. grubii serotype A (strain H99 / ATCC 208821 / CBS 10515 / FGSC 9487) OX=235443 GN=CNAG_01954 PE=4 SV=1	CNAG_01954	1.5029	0.00427488	Up	17.33	5	5	5	11242.1	11759.6	11879.1	19706.1	15674	17042.4	0.646969	0.67675	0.683627	1.13406	0.902019	0.980768	cytoplasm							PF00248	PF00248 Aldo/keto reductase family	C	KOG1575	Voltage-gated shaker-like K+ channel, subunit beta/KCNAB
J9VZU5	HNH nuclease domain-containing protein OS=Cryptococcus neoformans var. grubii serotype A (strain H99 / ATCC 208821 / CBS 10515 / FGSC 9487) OX=235443 GN=CNAG_02013 PE=4 SV=2	CNAG_02013	0.410782	0.000402561	Down	7.04	2	2	2	6767.52	6574.97	5830.51	2807.36	2281.46	2787.11	1.94793	1.89251	1.67823	0.808057	0.656684	0.802228	nucleus
J9VZV3	Integral membrane protein OS=Cryptococcus neoformans var. grubii serotype A (strain H99 / ATCC 208821 / CBS 10515 / FGSC 9487) OX=235443 GN=CNAG_05544 PE=4 SV=1	CNAG_05544	0.638055	0.00374841	Down	5.23	1	1	1	17696.1	20047.7	18294.3	11772	10657.3	13326.1	1.4829	1.67995	1.53302	0.986468	0.893059	1.1167	plasma membrane							PF08592	PF08592 Anthrone oxygenase
J9W021	Mannose-P-dolichol utilization defect 1 protein homolog OS=Cryptococcus neoformans var. grubii serotype A (strain H99 / ATCC 208821 / CBS 10515 / FGSC 9487) OX=235443 GN=CNAG_04845 PE=3 SV=1	CNAG_04845	0.585958	0.00300575	Down	12.17	4	4	4	4525.94	5087.45	4338.2	2451.55	2632.34	3091.15	1.23497	1.38818	1.18374	0.668939	0.718271	0.843463	plasma membrane	K09660	MPDU1; mannose-P-dolichol utilization defect 1							R	KOG3211	Predicted endoplasmic reticulum membrane protein Lec35/MPDU1 involved in monosaccharide-P-dolichol utilization
J9W024	Metal iron transporter OS=Cryptococcus neoformans var. grubii serotype A (strain H99 / ATCC 208821 / CBS 10515 / FGSC 9487) OX=235443 GN=CNAG_05640 PE=4 SV=2	CNAG_05640	0.649299	0.00594668	Down	4.08	2	2	2	4203.92	4303.48	4588.47	2437.93	3180.47	2884.74	1.41488	1.44839	1.54431	0.820517	1.07043	0.970896	plasma membrane	K12346	SMF; metal iron transporter		GO:0000041 transition metal ion transport; GO:0006810 transport; GO:0006811 monoatomic ion transport; GO:0006812 monoatomic cation transport; GO:0006824 cobalt ion transport; GO:0006825 copper ion transport; GO:0006826 iron ion transport; GO:0006828 manganese ion transport; GO:0006873 intracellular monoatomic ion homeostasis; GO:0006877 intracellular cobalt ion homeostasis; GO:0006878 intracellul…	GO:0000322 storage vacuole; GO:0000323 lytic vacuole; GO:0000324 fungal-type vacuole; GO:0000329 fungal-type vacuole membrane; GO:0005622 intracellular anatomical structure; GO:0005737 cytoplasm; GO:0005739 mitochondrion; GO:0005768 endosome; GO:0005770 late endosome; GO:0005773 vacuole; GO:0005774 vacuolar membrane; GO:0005783 endoplasmic reticulum; GO:0005789 endoplasmic reticulum membrane; GO:…	GO:0005215 transporter activity; GO:0005384 manganese ion transmembrane transporter activity; GO:0008324 monoatomic cation transmembrane transporter activity; GO:0015075 monoatomic ion transmembrane transporter activity; GO:0015078 proton transmembrane transporter activity; GO:0015291 secondary active transmembrane transporter activity; GO:0015293 symporter activity; GO:0015294 solute:monoatomic …			P	KOG1291	Mn2+ and Fe2+ transporters of the NRAMP family
J9W035	Uncharacterized protein OS=Cryptococcus neoformans var. grubii serotype A (strain H99 / ATCC 208821 / CBS 10515 / FGSC 9487) OX=235443 GN=CNAG_06094 PE=4 SV=1	CNAG_06094	0.329745	5.42985e-05	Down	12.14	2	2	2	13665.1	15029.4	14443.4	4732.37	4297.65	5194.5	2.13631	2.34959	2.25798	0.739826	0.671865	0.812073	mitochondria
J9W0B4	Mitochondrial protein OS=Cryptococcus neoformans var. grubii serotype A (strain H99 / ATCC 208821 / CBS 10515 / FGSC 9487) OX=235443 GN=CNAG_04757 PE=4 SV=1	CNAG_04757	0.46757	2.79737e-05	Down	40.82	11	11	11	357165	356583	324615	157772	161051	166684	1.92924	1.9261	1.75342	0.852213	0.869925	0.900352	mitochondria				GO:0006082 organic acid metabolic process; GO:0006629 lipid metabolic process; GO:0006631 fatty acid metabolic process; GO:0008152 metabolic process; GO:0009987 cellular process; GO:0019752 carboxylic acid metabolic process; GO:0032787 monocarboxylic acid metabolic process; GO:0043436 oxoacid metabolic process; GO:0044237 cellular metabolic process; GO:0044238 primary metabolic process; GO:004425…					S	KOG4781	Uncharacterized conserved protein
J9W0B7	MARVEL domain-containing protein OS=Cryptococcus neoformans var. grubii serotype A (strain H99 / ATCC 208821 / CBS 10515 / FGSC 9487) OX=235443 GN=CNAG_04752 PE=4 SV=1	CNAG_04752	2.52665	0.000585794	Up	6.32	2	2	2		598.743	600.74	1650.55	1410.48	1484.98		0.361603	0.362809	0.996828	0.851841	0.896834	plasma membrane
J9W0D4	Metal homeostatis protein bsd2 OS=Cryptococcus neoformans var. grubii serotype A (strain H99 / ATCC 208821 / CBS 10515 / FGSC 9487) OX=235443 GN=CNAG_06167 PE=4 SV=1	CNAG_06167	1.95829	0.0111482	Up	4.04	2	2	2	3319.64	5075.17	3079.32	7703.77	7335.4	7430.53	0.571063	0.87306	0.529722	1.32525	1.26188	1.27824	plasma membrane				GO:0006508 proteolysis; GO:0006511 ubiquitin-dependent protein catabolic process; GO:0006605 protein targeting; GO:0006623 protein targeting to vacuole; GO:0006807 nitrogen compound metabolic process; GO:0006810 transport; GO:0006811 monoatomic ion transport; GO:0006812 monoatomic cation transport; GO:0006886 intracellular protein transport; GO:0007034 vacuolar transport; GO:0008104 protein local…	GO:0000322 storage vacuole; GO:0000323 lytic vacuole; GO:0000324 fungal-type vacuole; GO:0000329 fungal-type vacuole membrane; GO:0005622 intracellular anatomical structure; GO:0005737 cytoplasm; GO:0005773 vacuole; GO:0005774 vacuolar membrane; GO:0005783 endoplasmic reticulum; GO:0005789 endoplasmic reticulum membrane; GO:0012505 endomembrane system; GO:0016020 membrane; GO:0031090 organelle me…	GO:0005488 binding; GO:0005515 protein binding;			R	KOG4812	Golgi-associated protein/Nedd4 WW domain-binding protein
J9W0L7	Alpha-glucosidase OS=Cryptococcus neoformans var. grubii serotype A (strain H99 / ATCC 208821 / CBS 10515 / FGSC 9487) OX=235443 GN=CNAG_06260 PE=3 SV=1	CNAG_06260	1.50779	0.00497535	Up	7.42	4	4	4	6434.96	8124.05	7630.67	11000.1	11697.9	10759.4	0.692913	0.874793	0.821666	1.18448	1.25962	1.15857	extracellular	K01187	malZ; alpha-glucosidase [EC:3.2.1.20]	map00052 Galactose metabolism; map00500 Starch and sucrose metabolism; map01100 Metabolic pathways; map01110 Biosynthesis of secondary metabolites				PF00128	PF00128 Alpha amylase, catalytic domain	G	KOG0471	Alpha-amylase
J9W0Q8	SnoaL-like domain-containing protein OS=Cryptococcus neoformans var. grubii serotype A (strain H99 / ATCC 208821 / CBS 10515 / FGSC 9487) OX=235443 GN=CNAG_06302 PE=4 SV=1	CNAG_06302	0.454649	0.00209643	Down	25.52	6	6	6	33000.7	36648.8	27301.4	16780.7	13922.4	13375.5	2.11275	2.34631	1.74787	1.07432	0.891331	0.856318	cytoplasm							PF13577	PF13577 SnoaL-like domain
J9W0V7	Maltose O-acetyltransferase OS=Cryptococcus neoformans var. grubii serotype A (strain H99 / ATCC 208821 / CBS 10515 / FGSC 9487) OX=235443 GN=CNAG_01489 PE=4 SV=1	CNAG_01489	0.561964	0.013279	Down	14.81	4	4	4	7707.09	7697.12	7559.65	3209.15	4597.75	5097.97	1.73728	1.73503	1.70405	0.723385	1.03639	1.14915	cytoplasm									E	KOG4750	Serine O-acetyltransferase
J9W130	UBA domain-containing protein OS=Cryptococcus neoformans var. grubii serotype A (strain H99 / ATCC 208821 / CBS 10515 / FGSC 9487) OX=235443 GN=CNAG_06450 PE=4 SV=2	CNAG_06450	1.61193	0.0193389	Up	15.61	9	9	9	6564.12	7913.54	8940.62	10634.2	12678.3	14436.2	0.601795	0.725509	0.819671	0.974937	1.16234	1.3235	nucleus						GO:0003824 catalytic activity;	PF00582	PF00582 Universal stress protein family
J9W140	Uncharacterized protein OS=Cryptococcus neoformans var. grubii serotype A (strain H99 / ATCC 208821 / CBS 10515 / FGSC 9487) OX=235443 GN=CNAG_01585 PE=4 SV=1	CNAG_01585	1.55082	0.0350891	Up	38.94	3	3	3	10089.8	11082.3	10811.6	12800.2	20179.8	16621.1	0.689931	0.757798	0.739288	0.875266	1.37988	1.13654	nucleus	K00074	paaH, hbd, fadB, mmgB; 3-hydroxybutyryl-CoA dehydrogenase [EC:1.1.1.157]	map00360 Phenylalanine metabolism; map00650 Butanoate metabolism; map01100 Metabolic pathways; map01200 Carbon metabolism
J9W1D7	Galactose transporter OS=Cryptococcus neoformans var. grubii serotype A (strain H99 / ATCC 208821 / CBS 10515 / FGSC 9487) OX=235443 GN=CNAG_05387 PE=3 SV=1	CNAG_05387	0.531353	0.000197984	Down	18.18	10	10	9	12913.4	13326.5	14220.1	7718.46	6767.46	7012.64	1.38425	1.42853	1.52432	0.827379	0.725437	0.751719	plasma membrane									R	KOG0254	Predicted transporter (major facilitator superfamily)
J9W1H7	pH-response transcription factor pacC/RIM101 OS=Cryptococcus neoformans var. grubii serotype A (strain H99 / ATCC 208821 / CBS 10515 / FGSC 9487) OX=235443 GN=CNAG_05431 PE=3 SV=1	CNAG_05431	1.54212	0.00148789	Up	7.42	6	6	6	5041.21	5458.32	5949.83	7970.32	8695.21	8701.3	0.711591	0.770469	0.839848	1.12505	1.22737	1.22823	nucleus				GO:0000003 reproduction; GO:0001410 chlamydospore formation; GO:0002643 regulation of tolerance induction; GO:0002645 positive regulation of tolerance induction; GO:0002664 regulation of T cell tolerance induction; GO:0002666 positive regulation of T cell tolerance induction; GO:0002682 regulation of immune system process; GO:0002684 positive regulation of immune system process; GO:0006139 nucleo…	GO:0005622 intracellular anatomical structure; GO:0005634 nucleus; GO:0043226 organelle; GO:0043227 membrane-bounded organelle; GO:0043229 intracellular organelle; GO:0043231 intracellular membrane-bounded organelle;	GO:0003676 nucleic acid binding; GO:0003677 DNA binding; GO:0005488 binding; GO:0043565 sequence-specific DNA binding; GO:0097159 organic cyclic compound binding; GO:1901363 heterocyclic compound binding;	PF00096	PF00096 Zinc finger, C2H2 type	R	KOG1721	FOG: Zn-finger
J9W1Y5	Uncharacterized protein OS=Cryptococcus neoformans var. grubii serotype A (strain H99 / ATCC 208821 / CBS 10515 / FGSC 9487) OX=235443 GN=CNAG_01924 PE=4 SV=2	CNAG_01924	0.59412	0.031832	Down	8.97	2	2	2	23582.7	22043.6	24087.9	9656.11	16388.2	15374.3	1.45279	1.35798	1.48391	0.594856	1.00958	0.94712	plasma membrane
J9W2V6	YeeE/YedE family protein OS=Cryptococcus neoformans var. grubii serotype A (strain H99 / ATCC 208821 / CBS 10515 / FGSC 9487) OX=235443 GN=CNAG_06237 PE=4 SV=1	CNAG_06237	1.88906	0.000920971	Up	2.87	2	2	2	2471.68	2863.59	2331.22	5192.32	4739.56	4550.61	0.637557	0.738648	0.601326	1.33933	1.22254	1.17381	plasma membrane	K07112	K07112; uncharacterized protein
J9W2V9	High-affinity iron permease CaFTR1 OS=Cryptococcus neoformans var. grubii serotype A (strain H99 / ATCC 208821 / CBS 10515 / FGSC 9487) OX=235443 GN=CNAG_06242 PE=3 SV=1	CNAG_06242	1.61199	0.0179875	Up	4.99	2	2	2	3322.91	3458.63	3263.71	4218.94	5745.71	6228.19	0.610203	0.635126	0.599332	0.774746	1.05511	1.14371	plasma membrane	K07243	FTR, FTH1, efeU; high-affinity iron transporter		GO:0000041 transition metal ion transport; GO:0006810 transport; GO:0006811 monoatomic ion transport; GO:0006812 monoatomic cation transport; GO:0006820 monoatomic anion transport; GO:0006826 iron ion transport; GO:0006873 intracellular monoatomic ion homeostasis; GO:0006879 intracellular iron ion homeostasis; GO:0006950 response to stress; GO:0007154 cell communication; GO:0009267 cellular respo…	GO:0005886 plasma membrane; GO:0016020 membrane; GO:0032991 protein-containing complex; GO:0033573 high-affinity iron permease complex; GO:0071944 cell periphery; GO:0098796 membrane protein complex; GO:0098797 plasma membrane protein complex; GO:1902494 catalytic complex; GO:1902495 transmembrane transporter complex; GO:1905862 ferroxidase complex; GO:1990204 oxidoreductase complex; GO:1990351 t…	GO:0005215 transporter activity; GO:0005381 iron ion transmembrane transporter activity; GO:0008324 monoatomic cation transmembrane transporter activity; GO:0015075 monoatomic ion transmembrane transporter activity; GO:0015093 ferrous iron transmembrane transporter activity; GO:0015318 inorganic molecular entity transmembrane transporter activity; GO:0022857 transmembrane transporter activity; GO…
J9W3E2	VHS domain-containing protein OS=Cryptococcus neoformans var. grubii serotype A (strain H99 / ATCC 208821 / CBS 10515 / FGSC 9487) OX=235443 GN=CNAG_06473 PE=4 SV=1	CNAG_06473	1.62674	0.000584449	Up	10.72	11	11	11	7216.26	6896.05	6689.49	10314.5	11760.4	11764.3	0.716735	0.684931	0.664415	1.02446	1.16807	1.16846	nucleus
J9W447	Cytochrome c oxidase assembly protein subunit 17 OS=Cryptococcus neoformans var. grubii serotype A (strain H99 / ATCC 208821 / CBS 10515 / FGSC 9487) OX=235443 GN=CNAG_05573 PE=3 SV=1	CNAG_05573	0.585352	0.0165416	Down	20.22	2	2	2	40965.6	43477	40840.2	18350.6	25991.1	28992.9	1.33933	1.42144	1.33523	0.599956	0.849755	0.947896	mitochondria	K02260	COX17; cytochrome c oxidase assembly protein subunit 17	map00190 Oxidative phosphorylation; map01100 Metabolic pathways	GO:0000041 transition metal ion transport; GO:0006810 transport; GO:0006811 monoatomic ion transport; GO:0006812 monoatomic cation transport; GO:0006825 copper ion transport; GO:0006873 intracellular monoatomic ion homeostasis; GO:0006878 intracellular copper ion homeostasis; GO:0006996 organelle organization; GO:0007005 mitochondrion organization; GO:0008535 respiratory chain complex IV assembly…	GO:0005622 intracellular anatomical structure; GO:0005737 cytoplasm; GO:0005739 mitochondrion; GO:0005740 mitochondrial envelope; GO:0005758 mitochondrial intermembrane space; GO:0031967 organelle envelope; GO:0031970 organelle envelope lumen; GO:0031974 membrane-enclosed lumen; GO:0031975 envelope; GO:0043226 organelle; GO:0043227 membrane-bounded organelle; GO:0043229 intracellular organelle; G…	GO:0005488 binding; GO:0005507 copper ion binding; GO:0016530 metallochaperone activity; GO:0016531 copper chaperone activity; GO:0043167 ion binding; GO:0043169 cation binding; GO:0046872 metal ion binding; GO:0046914 transition metal ion binding; GO:0140104 molecular carrier activity;			O	KOG3496	Cytochrome c oxidase assembly protein/Cu2+ chaperone COX17
T2BNU9	BHLH domain-containing protein OS=Cryptococcus neoformans var. grubii serotype A (strain H99 / ATCC 208821 / CBS 10515 / FGSC 9487) OX=235443 GN=CNAG_02516 PE=4 SV=1	CNAG_02516	0.579899	0.0274383	Down	2.11	1	1	1	11240.5	7247.15	9799.75	5406.06	4642.79	6354.98	1.6328	1.05272	1.42352	0.785287	0.674414	0.923128	nucleus							PF00010	PF00010 Helix-loop-helix DNA-binding domain	K	KOG4304	Transcriptional repressors of the hairy/E(spl) family (contains HLH)
T2BPA6	NAD binding dehydrogenase OS=Cryptococcus neoformans var. grubii serotype A (strain H99 / ATCC 208821 / CBS 10515 / FGSC 9487) OX=235443 GN=CNAG_07965 PE=4 SV=1	CNAG_07965	1.59505	0.000261262	Up	32.84	14	14	14	43017.2	48197.5	47122	74079.5	75313.1	71261.3	0.641774	0.719059	0.703013	1.10519	1.1236	1.06315	mitochondria							PF08635	PF08635 Putative oxidoreductase C terminal domain
T2BQC9	Uncharacterized protein OS=Cryptococcus neoformans var. grubii serotype A (strain H99 / ATCC 208821 / CBS 10515 / FGSC 9487) OX=235443 GN=CNAG_07952 PE=4 SV=1	CNAG_07952	0.566502	0.00548369	Down	15	1	1	1	3171.85	2555.66	2424.8	1607.25	1353.37	1657.68	1.87007	1.50678	1.42963	0.94761	0.797926	0.977343	extracellular				GO:0006996 organelle organization; GO:0007005 mitochondrion organization; GO:0007006 mitochondrial membrane organization; GO:0007007 inner mitochondrial membrane organization; GO:0009987 cellular process; GO:0016043 cellular component organization; GO:0042407 cristae formation; GO:0061024 membrane organization; GO:0071840 cellular component organization or biogenesis;	GO:0005622 intracellular anatomical structure; GO:0005737 cytoplasm; GO:0005739 mitochondrion; GO:0005740 mitochondrial envelope; GO:0005743 mitochondrial inner membrane; GO:0016020 membrane; GO:0019866 organelle inner membrane; GO:0031090 organelle membrane; GO:0031966 mitochondrial membrane; GO:0031967 organelle envelope; GO:0031975 envelope; GO:0032991 protein-containing complex; GO:0043226 or…		PF15055	PF15055 Domain of unknown function (DUF4536)	S	KOG4604	Uncharacterized conserved protein
T2BQF4	WD repeat and SOF domain-containing protein 1 OS=Cryptococcus neoformans var. grubii serotype A (strain H99 / ATCC 208821 / CBS 10515 / FGSC 9487) OX=235443 GN=CNAG_07957 PE=3 SV=1	CNAG_07957	1.61361	0.000181356	Up	11.86	5	5	5	1997.27	1817.01	1932.77	3103.15	2964.58	3205.77	0.75195	0.684084	0.727666	1.1683	1.11613	1.20694	nucleus	K11806	DCAF13, WDSOF1; DDB1- and CUL4-associated factor 13							A	KOG0268	Sof1-like rRNA processing protein (contains WD40 repeats)

## Sheet: Protein (WT vs pdr802Δ)
Protein accession	Protein description	Gene name	pdr802Δ/WT Ratio	pdr802Δ/WT P value	Regulated Type	Coverage [%]	Peptides	Razor + unique peptides	Unique peptides	Intensity WT_1	Intensity WT_2	Intensity WT_3	Intensity pdr802Δ_1	Intensity pdr802Δ_2	Intensity pdr802Δ_3	WT_1	WT_2	WT_3	pdr802Δ_1	pdr802Δ_2	pdr802Δ_3	Subcellular localization	KEGG KO No.	KEGG Gene	KEGG pathway	Biological Process	Cellular Component	Molecular Function	Pfam ID	Domain description	KOG category	KOG NO.	KOG description
J9VXM5	Chitin synthase 3 OS=Cryptococcus neoformans var. grubii serotype A (strain H99 / ATCC 208821 / CBS 10515 / FGSC 9487) OX=235443 GN=CHS3 PE=1 SV=1	CHS3	1.75115	0.0060068	Up	8.37	11	11	11	4249.78	5657.38	5616.72	9880.19	8322	8982.5	0.503599	0.670399	0.665581	1.1708	0.986157	1.06443	plasma membrane	K00698	CHS1; chitin synthase [EC:2.4.1.16]	map00520 Amino sugar and nucleotide sugar metabolism; map01100 Metabolic pathways	GO:0000003 reproduction; GO:0000271 polysaccharide biosynthetic process; GO:0003006 developmental process involved in reproduction; GO:0005975 carbohydrate metabolic process; GO:0005976 polysaccharide metabolic process; GO:0006022 aminoglycan metabolic process; GO:0006023 aminoglycan biosynthetic process; GO:0006030 chitin metabolic process; GO:0006031 chitin biosynthetic process; GO:0006037 cell…	GO:0000131 incipient cellular bud site; GO:0005622 intracellular anatomical structure; GO:0005628 prospore membrane; GO:0005737 cytoplasm; GO:0005783 endoplasmic reticulum; GO:0005886 plasma membrane; GO:0005933 cellular bud; GO:0005935 cellular bud neck; GO:0005937 mating projection; GO:0012505 endomembrane system; GO:0016020 membrane; GO:0030427 site of polarized growth; GO:0030428 cell septum;…	GO:0003824 catalytic activity; GO:0004100 chitin synthase activity; GO:0008194 UDP-glycosyltransferase activity; GO:0008375 acetylglucosaminyltransferase activity; GO:0016740 transferase activity; GO:0016757 glycosyltransferase activity; GO:0016758 hexosyltransferase activity;			M	KOG2571	Chitin synthase/hyaluronan synthase (glycosyltransferases)
J9VGJ7	Inosine triphosphate pyrophosphatase OS=Cryptococcus neoformans var. grubii serotype A (strain H99 / ATCC 208821 / CBS 10515 / FGSC 9487) OX=235443 GN=CNAG_00316 PE=3 SV=1	CNAG_00316	0.592466	0.0264632	Down	10.05	2	2	2	27759.4	35082.9	31071.9	15021.3	23977.9	16641.8	1.10934	1.402	1.24171	0.600289	0.958218	0.665049	cytoplasm	K01519	rdgB, ITPA; XTP/dITP diphosphohydrolase [EC:3.6.1.66]	map00230 Purine metabolism; map01100 Metabolic pathways	GO:0006139 nucleobase-containing compound metabolic process; GO:0006725 cellular aromatic compound metabolic process; GO:0006753 nucleoside phosphate metabolic process; GO:0006793 phosphorus metabolic process; GO:0006796 phosphate-containing compound metabolic process; GO:0006807 nitrogen compound metabolic process; GO:0006950 response to stress; GO:0006974 DNA damage response; GO:0008152 metabol…	GO:0005622 intracellular anatomical structure; GO:0005634 nucleus; GO:0005737 cytoplasm; GO:0043226 organelle; GO:0043227 membrane-bounded organelle; GO:0043229 intracellular organelle; GO:0043231 intracellular membrane-bounded organelle;	GO:0003824 catalytic activity; GO:0004170 dUTP diphosphatase activity; GO:0008828 dATP diphosphatase activity; GO:0016462 pyrophosphatase activity; GO:0016787 hydrolase activity; GO:0016817 hydrolase activity, acting on acid anhydrides; GO:0016818 hydrolase activity, acting on acid anhydrides, in phosphorus-containing anhydrides; GO:0035870 dITP diphosphatase activity; GO:0036217 dGTP diphosphata…	PF01725	PF01725 Ham1 family	F	KOG3222	Inosine triphosphate pyrophosphatase
J9VPA2	ABC multidrug transporter AFR2 OS=Cryptococcus neoformans var. grubii serotype A (strain H99 / ATCC 208821 / CBS 10515 / FGSC 9487) OX=235443 GN=AFR2 PE=1 SV=1	AFR2	0.638601	0.00160448	Down	13.47	19	9	9	5972.01	5799.88	6185.36	3407.45	4078.77	3981.29	1.2925	1.25525	1.33867	0.737462	0.882753	0.861656	plasma membrane	K08711	PDR, CDR1; ATP-binding cassette, subfamily G (WHITE), member 2, PDR	map02010 ABC transporters	GO:0000724 double-strand break repair via homologous recombination; GO:0000725 recombinational repair; GO:0006139 nucleobase-containing compound metabolic process; GO:0006259 DNA metabolic process; GO:0006281 DNA repair; GO:0006302 double-strand break repair; GO:0006310 DNA recombination; GO:0006725 cellular aromatic compound metabolic process; GO:0006807 nitrogen compound metabolic process; GO:0…	GO:0000322 storage vacuole; GO:0000323 lytic vacuole; GO:0000324 fungal-type vacuole; GO:0005622 intracellular anatomical structure; GO:0005737 cytoplasm; GO:0005739 mitochondrion; GO:0005773 vacuole; GO:0005886 plasma membrane; GO:0009986 cell surface; GO:0016020 membrane; GO:0043226 organelle; GO:0043227 membrane-bounded organelle; GO:0043229 intracellular organelle; GO:0043231 intracellular me…	GO:0000166 nucleotide binding; GO:0003824 catalytic activity; GO:0005215 transporter activity; GO:0005319 lipid transporter activity; GO:0005488 binding; GO:0005496 steroid binding; GO:0005524 ATP binding; GO:0005548 phospholipid transporter activity; GO:0008289 lipid binding; GO:0008559 ABC-type xenobiotic transporter activity; GO:0015244 fluconazole transmembrane transporter activity; GO:001531…	PF14510; PF00005	PF14510 ABC-transporter N-terminal; PF00005 ABC transporter	Q	KOG0065	Pleiotropic drug resistance proteins (PDR1-15), ABC superfamily
O13356	Chitin synthase 1 OS=Cryptococcus neoformans var. grubii serotype A (strain H99 / ATCC 208821 / CBS 10515 / FGSC 9487) OX=235443 GN=CHS1 PE=2 SV=2	CHS1	1.57728	0.040595	Up	3.64	4	4	4	1257.18	1191.25	1936.21	2366.85	2104.6	2444.34	0.593018	0.561918	0.91332	1.11645	0.99275	1.15301	plasma membrane	K00698	CHS1; chitin synthase [EC:2.4.1.16]	map00520 Amino sugar and nucleotide sugar metabolism; map01100 Metabolic pathways						M	KOG2571	Chitin synthase/hyaluronan synthase (glycosyltransferases)
Q6URB0	Cytochrome c peroxidase, mitochondrial OS=Cryptococcus neoformans var. grubii serotype A (strain H99 / ATCC 208821 / CBS 10515 / FGSC 9487) OX=235443 GN=CCP1 PE=3 SV=1	CCP1	1.58988	0.000737004	Up	42.97	18	18	18	111163	120723	105838	169046	188651	179244	0.647724	0.703428	0.616697	0.984997	1.09923	1.04442	mitochondria	K00428	E1.11.1.5; cytochrome c peroxidase [EC:1.11.1.5]		GO:0000302 response to reactive oxygen species; GO:0006950 response to stress; GO:0006979 response to oxidative stress; GO:0008152 metabolic process; GO:0009056 catabolic process; GO:0009636 response to toxic substance; GO:0009987 cellular process; GO:0016999 antibiotic metabolic process; GO:0017001 antibiotic catabolic process; GO:0033554 cellular response to stress; GO:0034599 cellular response…	GO:0005622 intracellular anatomical structure; GO:0005737 cytoplasm; GO:0005739 mitochondrion; GO:0005740 mitochondrial envelope; GO:0005758 mitochondrial intermembrane space; GO:0031967 organelle envelope; GO:0031970 organelle envelope lumen; GO:0031974 membrane-enclosed lumen; GO:0031975 envelope; GO:0043226 organelle; GO:0043227 membrane-bounded organelle; GO:0043229 intracellular organelle; G…	GO:0003824 catalytic activity; GO:0004130 cytochrome-c peroxidase activity; GO:0004601 peroxidase activity; GO:0016209 antioxidant activity; GO:0016491 oxidoreductase activity; GO:0016684 oxidoreductase activity, acting on peroxide as acceptor;	PF00141	PF00141 Peroxidase
J9VMC5	Eukaryotic translation initiation factor 3 subunit C OS=Cryptococcus neoformans var. grubii serotype A (strain H99 / ATCC 208821 / CBS 10515 / FGSC 9487) OX=235443 GN=NIP1 PE=3 SV=1	NIP1	1.73133	0.0295631	Up	21.33	20	20	20	9241.69	8660.28	7374.14	17774.7	10827.9	15158.8	0.819678	0.768111	0.654039	1.5765	0.960365	1.34449	cytoplasm,nucleus	K03252	EIF3C; translation initiation factor 3 subunit C		GO:0001732 formation of cytoplasmic translation initiation complex; GO:0002181 cytoplasmic translation; GO:0002183 cytoplasmic translational initiation; GO:0006412 translation; GO:0006413 translational initiation; GO:0006518 peptide metabolic process; GO:0006807 nitrogen compound metabolic process; GO:0008152 metabolic process; GO:0009058 biosynthetic process; GO:0009059 macromolecule biosyntheti…	GO:0005622 intracellular anatomical structure; GO:0005737 cytoplasm; GO:0005852 eukaryotic translation initiation factor 3 complex; GO:0010494 cytoplasmic stress granule; GO:0016282 eukaryotic 43S preinitiation complex; GO:0032991 protein-containing complex; GO:0035770 ribonucleoprotein granule; GO:0036464 cytoplasmic ribonucleoprotein granule; GO:0043226 organelle; GO:0043228 non-membrane-bounde…	GO:0003676 nucleic acid binding; GO:0003723 RNA binding; GO:0003729 mRNA binding; GO:0003743 translation initiation factor activity; GO:0005488 binding; GO:0005515 protein binding; GO:0008135 translation factor activity, RNA binding; GO:0031369 translation initiation factor binding; GO:0097159 organic cyclic compound binding; GO:1901363 heterocyclic compound binding;	PF01399	PF01399 PCI domain	J	KOG1076	Translation initiation factor 3, subunit c (eIF-3c)
J9VMK8	ATP-dependent RNA helicase OS=Cryptococcus neoformans var. grubii serotype A (strain H99 / ATCC 208821 / CBS 10515 / FGSC 9487) OX=235443 GN=CNAG_00764 PE=3 SV=2	CNAG_00764	2.24442	0.0431658	Up	4.1	3	3	3	825.646	634.188		1877.5	1148.6	1888.62	0.647482	0.497338		1.47236	0.900746	1.48108	nucleus	K14776	DDX10, DBP4; ATP-dependent RNA helicase DDX10/DBP4 [EC:3.6.4.13]		GO:0006139 nucleobase-containing compound metabolic process; GO:0006364 rRNA processing; GO:0006396 RNA processing; GO:0006725 cellular aromatic compound metabolic process; GO:0006807 nitrogen compound metabolic process; GO:0008152 metabolic process; GO:0009987 cellular process; GO:0010467 gene expression; GO:0010501 RNA secondary structure unwinding; GO:0016070 RNA metabolic process; GO:0016072 …	GO:0005622 intracellular anatomical structure; GO:0005634 nucleus; GO:0005730 nucleolus; GO:0005737 cytoplasm; GO:0030684 preribosome; GO:0031974 membrane-enclosed lumen; GO:0031981 nuclear lumen; GO:0032040 small-subunit processome; GO:0032991 protein-containing complex; GO:0043226 organelle; GO:0043227 membrane-bounded organelle; GO:0043228 non-membrane-bounded organelle; GO:0043229 intracellul…	GO:0003724 RNA helicase activity; GO:0003824 catalytic activity; GO:0004386 helicase activity; GO:0008186 ATP-dependent activity, acting on RNA; GO:0016462 pyrophosphatase activity; GO:0016787 hydrolase activity; GO:0016817 hydrolase activity, acting on acid anhydrides; GO:0016818 hydrolase activity, acting on acid anhydrides, in phosphorus-containing anhydrides; GO:0016887 ATP hydrolysis activit…	PF00270; PF00271; PF13959	PF00270 DEAD/DEAH box helicase; PF00271 Helicase conserved C-terminal domain; PF13959 Domain of unknown function (DUF4217)	A	KOG0343	RNA Helicase
J9VQD3	alpha-amylase OS=Cryptococcus neoformans var. grubii serotype A (strain H99 / ATCC 208821 / CBS 10515 / FGSC 9487) OX=235443 GN=CNAG_02189 PE=3 SV=1	CNAG_02189	2.75529	0.0172285	Up	8.46	5	5	5	3801.51	6310.36	8061.69	19048.6	12216.5	18808.4	0.220683	0.366325	0.467992	1.1058	0.709184	1.09185	extracellular	K01176	AMY, amyA, malS; alpha-amylase [EC:3.2.1.1]	map00500 Starch and sucrose metabolism; map01100 Metabolic pathways; map01110 Biosynthesis of secondary metabolites				PF00128; PF09260	PF00128 Alpha amylase, catalytic domain; PF09260 Alpha-amylase, domain C	G	KOG0471	Alpha-amylase
J9VSV0	alpha-1,2-Mannosidase OS=Cryptococcus neoformans var. grubii serotype A (strain H99 / ATCC 208821 / CBS 10515 / FGSC 9487) OX=235443 GN=CNAG_03240 PE=3 SV=2	CNAG_03240	3.23366	5.06016e-05	Up	12.6	11	11	11	2651.55	2908.69	2747.26	9533.81	9368.66	7961.12	0.326431	0.358087	0.338214	1.1737	1.15337	0.98009	mitochondria	K01230	MAN1A_C, MNS1_2; mannosyl-oligosaccharide alpha-1,2-mannosidase [EC:3.2.1.113]	map00510 N-Glycan biosynthesis; map00513 Various types of N-glycan biosynthesis; map01100 Metabolic pathways; map04141 Protein processing in endoplasmic reticulum						G	KOG2431	1, 2-alpha-mannosidase
J9VWN8	TRP-like ion channel protein flc1 OS=Cryptococcus neoformans var. grubii serotype A (strain H99 / ATCC 208821 / CBS 10515 / FGSC 9487) OX=235443 GN=flc1 PE=3 SV=1	flc1	1.67592	0.0251364	Up	6.92	5	5	5	3696.41	4735.19	2804.4	5911.21	6410.08	6509.35	0.622046	0.796856	0.471935	0.994762	1.07871	1.09542	plasma membrane							PF14558	PF14558 ML-like domain
J9VEA4	Peroxin-7 OS=Cryptococcus neoformans var. grubii serotype A (strain H99 / ATCC 208821 / CBS 10515 / FGSC 9487) OX=235443 GN=CNAG_00516 PE=3 SV=1	CNAG_00516	0.594655	0.00253782	Down	7.21	2	2	2	4644.7	4853.73	4005.14	2656.45	2921.65	2451.87	1.42102	1.48497	1.22535	0.812726	0.893862	0.750135	mitochondria	K13341	PEX7, PTS2R; peroxin-7	map04146 Peroxisome	GO:0006605 protein targeting; GO:0006625 protein targeting to peroxisome; GO:0006810 transport; GO:0006886 intracellular protein transport; GO:0006996 organelle organization; GO:0007031 peroxisome organization; GO:0008104 protein localization; GO:0009987 cellular process; GO:0015031 protein transport; GO:0015833 peptide transport; GO:0015919 peroxisomal membrane transport; GO:0016043 cellular com…	GO:0005622 intracellular anatomical structure; GO:0005737 cytoplasm; GO:0005777 peroxisome; GO:0005782 peroxisomal matrix; GO:0005829 cytosol; GO:0031907 microbody lumen; GO:0031974 membrane-enclosed lumen; GO:0032991 protein-containing complex; GO:0042579 microbody; GO:0043226 organelle; GO:0043227 membrane-bounded organelle; GO:0043229 intracellular organelle; GO:0043231 intracellular membrane-…	GO:0000268 peroxisome targeting sequence binding; GO:0005048 signal sequence binding; GO:0005053 peroxisome matrix targeting signal-2 binding; GO:0005488 binding; GO:0033218 amide binding; GO:0042277 peptide binding;			U	KOG0277	Peroxisomal targeting signal type 2 receptor
J9VF57	Dihydroxyacetone kinase OS=Cryptococcus neoformans var. grubii serotype A (strain H99 / ATCC 208821 / CBS 10515 / FGSC 9487) OX=235443 GN=CNAG_00826 PE=3 SV=1	CNAG_00826	1.79771	4.51432e-05	Up	20.17	12	12	12	13368.1	12249	12820.4	23807.4	22406	22886.2	0.699854	0.641267	0.671181	1.24638	1.17301	1.19815	extracellular	K00863	DAK, TKFC; triose/dihydroxyacetone kinase / FAD-AMP lyase (cyclizing) [EC:2.7.1.28 2.7.1.29 4.6.1.15]	map00051 Fructose and mannose metabolism; map00561 Glycerolipid metabolism; map00680 Methane metabolism; map01100 Metabolic pathways; map01200 Carbon metabolism						G	KOG2426	Dihydroxyacetone kinase/glycerone kinase
J9VFJ7	Pescadillo homolog OS=Cryptococcus neoformans var. grubii serotype A (strain H99 / ATCC 208821 / CBS 10515 / FGSC 9487) OX=235443 GN=NOP7 PE=3 SV=1	NOP7	2.65731	0.0258423	Up	4.6	3	3	3	1654.05	2110.1	3723.91	8390.02	4748.82	6759.27	0.275736	0.351762	0.62079	1.39865	0.791646	1.1268	nucleus	K14843	PES1, NOP7; pescadillo		GO:0000462 maturation of SSU-rRNA from tricistronic rRNA transcript (SSU-rRNA, 5.8S rRNA, LSU-rRNA); GO:0000463 maturation of LSU-rRNA from tricistronic rRNA transcript (SSU-rRNA, 5.8S rRNA, LSU-rRNA); GO:0000470 maturation of LSU-rRNA; GO:0006139 nucleobase-containing compound metabolic process; GO:0006259 DNA metabolic process; GO:0006260 DNA replication; GO:0006261 DNA-templated DNA replicatio…	GO:0005622 intracellular anatomical structure; GO:0005634 nucleus; GO:0005730 nucleolus; GO:0030684 preribosome; GO:0030686 90S preribosome; GO:0030687 preribosome, large subunit precursor; GO:0031974 membrane-enclosed lumen; GO:0031981 nuclear lumen; GO:0032991 protein-containing complex; GO:0043226 organelle; GO:0043227 membrane-bounded organelle; GO:0043228 non-membrane-bounded organelle; GO:0…	GO:0003676 nucleic acid binding; GO:0003723 RNA binding; GO:0003729 mRNA binding; GO:0005488 binding; GO:0097159 organic cyclic compound binding; GO:1901363 heterocyclic compound binding;			A	KOG2481	Protein required for normal rRNA processing
J9VGW9	Ribosome biogenesis protein NSA1 OS=Cryptococcus neoformans var. grubii serotype A (strain H99 / ATCC 208821 / CBS 10515 / FGSC 9487) OX=235443 GN=CNAG_03878 PE=3 SV=1	CNAG_03878	1.99719	0.00770494	Up	10.63	4	4	4	1782.43	1800.99	1675.99	4490.17	2964.84	3049.03	0.678159	0.685221	0.637662	1.70837	1.12803	1.16006	cytoplasm	K14841	NSA1, WDR74; ribosome biogenesis protein NSA1							S	KOG3881	Uncharacterized conserved protein
J9VHB0	Guanine nucleotide-binding protein-like 1 OS=Cryptococcus neoformans var. grubii serotype A (strain H99 / ATCC 208821 / CBS 10515 / FGSC 9487) OX=235443 GN=CNAG_00638 PE=4 SV=2	CNAG_00638	1.57458	0.01315	Up	3.57	2	2	2	1112.03	1373.67	1304.95	1873.66	1763.53	2331.51	0.669659	0.827218	0.785835	1.12831	1.06199	1.40402	nucleus									R	KOG1424	Predicted GTP-binding protein MMR1
J9VHT4	Cytochrome P450, family 51 (Sterol 14-demethylase) OS=Cryptococcus neoformans var. grubii serotype A (strain H99 / ATCC 208821 / CBS 10515 / FGSC 9487) OX=235443 GN=CNAG_00040 PE=3 SV=1	CNAG_00040	0.641997	0.0011465	Down	22.85	11	11	11	43078	42647.8	37307.3	25175.8	27550.5	26260.6	1.19869	1.18672	1.03811	0.700542	0.76662	0.730728	cytoplasm	K05917	CYP51; sterol 14alpha-demethylase [EC:1.14.14.154 1.14.15.36]	map00100 Steroid biosynthesis; map01100 Metabolic pathways; map01110 Biosynthesis of secondary metabolites	GO:0001766 membrane raft polarization; GO:0006066 alcohol metabolic process; GO:0006629 lipid metabolic process; GO:0006694 steroid biosynthetic process; GO:0006696 ergosterol biosynthetic process; GO:0008152 metabolic process; GO:0008202 steroid metabolic process; GO:0008204 ergosterol metabolic process; GO:0008610 lipid biosynthetic process; GO:0009058 biosynthetic process; GO:0009987 cellular …	GO:0005622 intracellular anatomical structure; GO:0005737 cytoplasm; GO:0005783 endoplasmic reticulum; GO:0005789 endoplasmic reticulum membrane; GO:0005886 plasma membrane; GO:0012505 endomembrane system; GO:0016020 membrane; GO:0031984 organelle subcompartment; GO:0042175 nuclear outer membrane-endoplasmic reticulum membrane network; GO:0043226 organelle; GO:0043227 membrane-bounded organelle; …	GO:0003824 catalytic activity; GO:0004497 monooxygenase activity; GO:0005488 binding; GO:0008398 sterol 14-demethylase activity; GO:0016491 oxidoreductase activity; GO:0016705 oxidoreductase activity, acting on paired donors, with incorporation or reduction of molecular oxygen; GO:0016709 oxidoreductase activity, acting on paired donors, with incorporation or reduction of molecular oxygen, NAD(P)…	PF00067	PF00067 Cytochrome P450	Q	KOG0684	Cytochrome P450
J9VJE4	rRNA methyltransferase 2, mitochondrial OS=Cryptococcus neoformans var. grubii serotype A (strain H99 / ATCC 208821 / CBS 10515 / FGSC 9487) OX=235443 GN=CNAG_04031 PE=3 SV=1	CNAG_04031	0.50435	0.0497416	Down	9.45	2	2	2	5956.75	7129.51	4349.5	1895.26	3850.83	3047.63	2.18758	2.61827	1.59733	0.696023	1.41419	1.11922	mitochondria	K02427	rlmE, rrmJ, ftsJ; 23S rRNA (uridine2552-2'-O)-methyltransferase [EC:2.1.1.166]		GO:0000154 rRNA modification; GO:0001510 RNA methylation; GO:0006139 nucleobase-containing compound metabolic process; GO:0006364 rRNA processing; GO:0006396 RNA processing; GO:0006725 cellular aromatic compound metabolic process; GO:0006807 nitrogen compound metabolic process; GO:0008152 metabolic process; GO:0009451 RNA modification; GO:0009987 cellular process; GO:0010467 gene expression; GO:0…	GO:0005622 intracellular anatomical structure; GO:0005737 cytoplasm; GO:0005739 mitochondrion; GO:0043226 organelle; GO:0043227 membrane-bounded organelle; GO:0043229 intracellular organelle; GO:0043231 intracellular membrane-bounded organelle;	GO:0003824 catalytic activity; GO:0008168 methyltransferase activity; GO:0008171 O-methyltransferase activity; GO:0008173 RNA methyltransferase activity; GO:0008649 rRNA methyltransferase activity; GO:0008650 rRNA (uridine-2'-O-)-methyltransferase activity; GO:0008757 S-adenosylmethionine-dependent methyltransferase activity; GO:0016436 rRNA (uridine) methyltransferase activity; GO:0016740 transf…			D	KOG4589	Cell division protein FtsJ
J9VJH9	Transcription elongation factor SPT5 OS=Cryptococcus neoformans var. grubii serotype A (strain H99 / ATCC 208821 / CBS 10515 / FGSC 9487) OX=235443 GN=CNAG_00641 PE=3 SV=1	CNAG_00641	1.64309	0.0168902	Up	12.34	13	13	13	4575.27	3767.58	3952.87	7743.18	5384.91	7074.93	0.875428	0.720885	0.756338	1.48157	1.03034	1.35371	nucleus	K15172	SUPT5H, SPT5; transcription elongation factor SPT5		GO:0000375 RNA splicing, via transesterification reactions; GO:0000377 RNA splicing, via transesterification reactions with bulged adenosine as nucleophile; GO:0000398 mRNA splicing, via spliceosome; GO:0006139 nucleobase-containing compound metabolic process; GO:0006282 regulation of DNA repair; GO:0006351 DNA-templated transcription; GO:0006354 DNA-templated transcription elongation; GO:0006355…	GO:0000228 nuclear chromosome; GO:0000785 chromatin; GO:0005622 intracellular anatomical structure; GO:0005634 nucleus; GO:0005654 nucleoplasm; GO:0005694 chromosome; GO:0005737 cytoplasm; GO:0005739 mitochondrion; GO:0008023 transcription elongation factor complex; GO:0031974 membrane-enclosed lumen; GO:0031981 nuclear lumen; GO:0032044 DSIF complex; GO:0032991 protein-containing complex; GO:004…	GO:0000993 RNA polymerase II complex binding; GO:0001042 RNA polymerase I core binding; GO:0001098 basal transcription machinery binding; GO:0001099 basal RNA polymerase II transcription machinery binding; GO:0001179 RNA polymerase I general transcription initiation factor binding; GO:0001181 RNA polymerase I general transcription initiation factor activity; GO:0003676 nucleic acid binding; GO:00…	PF11942	PF11942 Spt5 transcription elongation factor, acidic N-terminal	K	KOG1999	RNA polymerase II transcription elongation factor DSIF/SUPT5H/SPT5
J9VJW0	Catalase OS=Cryptococcus neoformans var. grubii serotype A (strain H99 / ATCC 208821 / CBS 10515 / FGSC 9487) OX=235443 GN=CNAG_05256 PE=3 SV=1	CNAG_05256	14.9272	5.85115e-05	Up	26.51	12	12	12	23678	14647.2	15384.7	274646	264446	262647	0.112404	0.0695333	0.0730344	1.3038	1.25538	1.24684	cytoplasm	K03781	katE, CAT, catB, srpA; catalase [EC:1.11.1.6]	map00380 Tryptophan metabolism; map00630 Glyoxylate and dicarboxylate metabolism; map01100 Metabolic pathways; map01110 Biosynthesis of secondary metabolites; map01200 Carbon metabolism; map04011 MAPK signaling pathway - yeast; map04146 Peroxisome; map04213 Longevity regulating pathway - multiple species	GO:0000302 response to reactive oxygen species; GO:0006950 response to stress; GO:0006979 response to oxidative stress; GO:0007154 cell communication; GO:0008152 metabolic process; GO:0009056 catabolic process; GO:0009267 cellular response to starvation; GO:0009605 response to external stimulus; GO:0009636 response to toxic substance; GO:0009987 cellular process; GO:0009991 response to extracellu…	GO:0005618 cell wall; GO:0005622 intracellular anatomical structure; GO:0005737 cytoplasm; GO:0005739 mitochondrion; GO:0005759 mitochondrial matrix; GO:0005777 peroxisome; GO:0005782 peroxisomal matrix; GO:0009277 fungal-type cell wall; GO:0030312 external encapsulating structure; GO:0031907 microbody lumen; GO:0031974 membrane-enclosed lumen; GO:0042579 microbody; GO:0043226 organelle; GO:00432…	GO:0003824 catalytic activity; GO:0004096 catalase activity; GO:0004601 peroxidase activity; GO:0005488 binding; GO:0016209 antioxidant activity; GO:0016491 oxidoreductase activity; GO:0016684 oxidoreductase activity, acting on peroxide as acceptor; GO:0020037 heme binding; GO:0046906 tetrapyrrole binding; GO:0097159 organic cyclic compound binding; GO:1901363 heterocyclic compound binding;	PF00199	PF00199 Catalase	P	KOG0047	Catalase
J9VK81	Squalene monooxygenase OS=Cryptococcus neoformans var. grubii serotype A (strain H99 / ATCC 208821 / CBS 10515 / FGSC 9487) OX=235443 GN=CNAG_06829 PE=3 SV=1	CNAG_06829	0.570292	0.000148768	Down	12.81	7	7	7	41662.1	40281.3	41447.8	22396.5	25295.5	22677	1.29248	1.24964	1.28583	0.694803	0.784738	0.703505	plasma membrane	K00511	SQLE, ERG1; squalene monooxygenase [EC:1.14.14.17]	map00100 Steroid biosynthesis; map00909 Sesquiterpenoid and triterpenoid biosynthesis; map01100 Metabolic pathways; map01110 Biosynthesis of secondary metabolites	GO:0006066 alcohol metabolic process; GO:0006629 lipid metabolic process; GO:0006694 steroid biosynthetic process; GO:0006696 ergosterol biosynthetic process; GO:0006950 response to stress; GO:0007154 cell communication; GO:0008152 metabolic process; GO:0008202 steroid metabolic process; GO:0008204 ergosterol metabolic process; GO:0008610 lipid biosynthetic process; GO:0009058 biosynthetic proces…	GO:0005622 intracellular anatomical structure; GO:0005737 cytoplasm; GO:0005783 endoplasmic reticulum; GO:0005789 endoplasmic reticulum membrane; GO:0005811 lipid droplet; GO:0005886 plasma membrane; GO:0012505 endomembrane system; GO:0016020 membrane; GO:0031090 organelle membrane; GO:0031984 organelle subcompartment; GO:0042175 nuclear outer membrane-endoplasmic reticulum membrane network; GO:0…	GO:0003824 catalytic activity; GO:0004497 monooxygenase activity; GO:0004506 squalene monooxygenase activity; GO:0005488 binding; GO:0016491 oxidoreductase activity; GO:0016705 oxidoreductase activity, acting on paired donors, with incorporation or reduction of molecular oxygen; GO:0016709 oxidoreductase activity, acting on paired donors, with incorporation or reduction of molecular oxygen, NAD(P…			I	KOG1298	Squalene monooxygenase
J9VKJ3	Stress response protein NST1 OS=Cryptococcus neoformans var. grubii serotype A (strain H99 / ATCC 208821 / CBS 10515 / FGSC 9487) OX=235443 GN=CNAG_01376 PE=3 SV=1	CNAG_01376	1.71913	0.0367535	Up	7.76	8	8	8	7417.56	5953.97	4607.32	11886.3	8178.52	10843.1	0.926742	0.743882	0.575633	1.48506	1.02181	1.35472	nucleus				GO:0006950 response to stress; GO:0006970 response to osmotic stress; GO:0009628 response to abiotic stimulus; GO:0009651 response to salt stress; GO:0050896 response to stimulus;	GO:0005622 intracellular anatomical structure; GO:0005737 cytoplasm;
J9VLZ1	Post-GPI attachment to proteins factor 3 OS=Cryptococcus neoformans var. grubii serotype A (strain H99 / ATCC 208821 / CBS 10515 / FGSC 9487) OX=235443 GN=CNAG_03079 PE=3 SV=2	CNAG_03079	0.652308	0.0248123	Down	11.05	5	5	5	15803.3	17241.3	11715.7	9446.97	9728.51	10022	1.42036	1.5496	1.05298	0.849068	0.874372	0.90075	plasma membrane	K23553	PGAP3, PER1; post-GPI attachment to proteins factor 3		GO:0006497 protein lipidation; GO:0006505 GPI anchor metabolic process; GO:0006506 GPI anchor biosynthetic process; GO:0006629 lipid metabolic process; GO:0006643 membrane lipid metabolic process; GO:0006644 phospholipid metabolic process; GO:0006650 glycerophospholipid metabolic process; GO:0006661 phosphatidylinositol biosynthetic process; GO:0006664 glycolipid metabolic process; GO:0006793 pho…	GO:0000322 storage vacuole; GO:0000323 lytic vacuole; GO:0000324 fungal-type vacuole; GO:0000329 fungal-type vacuole membrane; GO:0005622 intracellular anatomical structure; GO:0005737 cytoplasm; GO:0005773 vacuole; GO:0005774 vacuolar membrane; GO:0005783 endoplasmic reticulum; GO:0005789 endoplasmic reticulum membrane; GO:0012505 endomembrane system; GO:0016020 membrane; GO:0031090 organelle me…				S	KOG2970	Predicted membrane protein
J9VM42	Nucleoside diphosphate kinase OS=Cryptococcus neoformans var. grubii serotype A (strain H99 / ATCC 208821 / CBS 10515 / FGSC 9487) OX=235443 GN=CNAG_02285 PE=3 SV=1	CNAG_02285	1.5214	0.0446316	Up	25.66	4	4	4	56715.6	90781.6	64100.4	96917.1	107748	117259	0.52585	0.841699	0.594319	0.898586	0.999006	1.08719	cytoskeleton	K00940	ndk, NME; nucleoside-diphosphate kinase [EC:2.7.4.6]	map00230 Purine metabolism; map00240 Pyrimidine metabolism; map01100 Metabolic pathways; map01110 Biosynthesis of secondary metabolites; map01240 Biosynthesis of cofactors	GO:0006139 nucleobase-containing compound metabolic process; GO:0006213 pyrimidine nucleoside metabolic process; GO:0006220 pyrimidine nucleotide metabolic process; GO:0006221 pyrimidine nucleotide biosynthetic process; GO:0006241 CTP biosynthetic process; GO:0006725 cellular aromatic compound metabolic process; GO:0006753 nucleoside phosphate metabolic process; GO:0006793 phosphorus metabolic pr…	GO:0005576 extracellular region; GO:0005622 intracellular anatomical structure; GO:0005737 cytoplasm; GO:0005739 mitochondrion; GO:0005740 mitochondrial envelope; GO:0005758 mitochondrial intermembrane space; GO:0005829 cytosol; GO:0031967 organelle envelope; GO:0031970 organelle envelope lumen; GO:0031974 membrane-enclosed lumen; GO:0031975 envelope; GO:0043226 organelle; GO:0043227 membrane-bou…	GO:0003824 catalytic activity; GO:0004550 nucleoside diphosphate kinase activity; GO:0016301 kinase activity; GO:0016740 transferase activity; GO:0016772 transferase activity, transferring phosphorus-containing groups; GO:0016776 phosphotransferase activity, phosphate group as acceptor; GO:0019205 nucleobase-containing compound kinase activity;	PF00334	PF00334 Nucleoside diphosphate kinase	F	KOG0888	Nucleoside diphosphate kinase
J9VMA0	SMC hinge domain-containing protein OS=Cryptococcus neoformans var. grubii serotype A (strain H99 / ATCC 208821 / CBS 10515 / FGSC 9487) OX=235443 GN=CNAG_07627 PE=3 SV=2	CNAG_07627	1.56236	0.0228878	Up	11.86	17	17	17	3178.74	3276.16	3912.04	6356.63	4438.42	5401.87	0.660494	0.680737	0.812863	1.32081	0.922237	1.12243	nucleus	K06675	SMC4; structural maintenance of chromosome 4	map04111 Cell cycle - yeast	GO:0000003 reproduction; GO:0000070 mitotic sister chromatid segregation; GO:0000278 mitotic cell cycle; GO:0000280 nuclear division; GO:0000819 sister chromatid segregation; GO:0006996 organelle organization; GO:0007049 cell cycle; GO:0007059 chromosome segregation; GO:0007076 mitotic chromosome condensation; GO:0007127 meiosis I; GO:0007129 homologous chromosome pairing at meiosis; GO:0007130 s…	GO:0000228 nuclear chromosome; GO:0000785 chromatin; GO:0000793 condensed chromosome; GO:0000794 condensed nuclear chromosome; GO:0000796 condensin complex; GO:0005622 intracellular anatomical structure; GO:0005634 nucleus; GO:0005694 chromosome; GO:0005737 cytoplasm; GO:0031974 membrane-enclosed lumen; GO:0031981 nuclear lumen; GO:0032991 protein-containing complex; GO:0043226 organelle; GO:0043…	GO:0003682 chromatin binding; GO:0003824 catalytic activity; GO:0005488 binding; GO:0008094 ATP-dependent activity, acting on DNA; GO:0015616 DNA translocase activity; GO:0016462 pyrophosphatase activity; GO:0016787 hydrolase activity; GO:0016817 hydrolase activity, acting on acid anhydrides; GO:0016818 hydrolase activity, acting on acid anhydrides, in phosphorus-containing anhydrides; GO:0016887…	PF02463; PF06470	PF02463 RecF/RecN/SMC N terminal domain; PF06470 SMC proteins Flexible Hinge Domain	BD	KOG0996	Structural maintenance of chromosome protein 4 (chromosome condensation complex Condensin, subunit C)
J9VMZ0	Histone H3 OS=Cryptococcus neoformans var. grubii serotype A (strain H99 / ATCC 208821 / CBS 10515 / FGSC 9487) OX=235443 GN=CNAG_06745 PE=3 SV=1	CNAG_06745	0.54613	0.00124278	Down	19.57	3	1	1	44166.8	51129.3	42999.8	26817.9	22698.6	26011.1	1.35282	1.56608	1.31708	0.821427	0.695254	0.796715	nucleus	K11253	H3; histone H3		GO:0000003 reproduction; GO:0000075 cell cycle checkpoint signaling; GO:0000278 mitotic cell cycle; GO:0003006 developmental process involved in reproduction; GO:0006139 nucleobase-containing compound metabolic process; GO:0006259 DNA metabolic process; GO:0006281 DNA repair; GO:0006289 nucleotide-excision repair; GO:0006325 chromatin organization; GO:0006334 nucleosome assembly; GO:0006351 DNA-t…	GO:0000228 nuclear chromosome; GO:0000775 chromosome, centromeric region; GO:0000785 chromatin; GO:0000786 nucleosome; GO:0000792 heterochromatin; GO:0005622 intracellular anatomical structure; GO:0005634 nucleus; GO:0005657 replication fork; GO:0005694 chromosome; GO:0005721 pericentric heterochromatin; GO:0031298 replication fork protection complex; GO:0031934 mating-type region heterochromatin…	GO:0003676 nucleic acid binding; GO:0003677 DNA binding; GO:0003682 chromatin binding; GO:0005488 binding; GO:0031490 chromatin DNA binding; GO:0031491 nucleosome binding; GO:0031492 nucleosomal DNA binding; GO:0044877 protein-containing complex binding; GO:0097159 organic cyclic compound binding; GO:1901363 heterocyclic compound binding;	PF00125	PF00125 Core histone H2A/H2B/H3/H4	B	KOG1745	Histones H3 and H4
J9VN68	Polynucleotide 5'-hydroxyl-kinase GRC3 OS=Cryptococcus neoformans var. grubii serotype A (strain H99 / ATCC 208821 / CBS 10515 / FGSC 9487) OX=235443 GN=CLP1 PE=3 SV=2	CLP1	1.88285	0.00104309	Up	14.63	9	9	9	6537.19	6472.03	7264.28	14403.6	11898	11870.3	0.556134	0.550591	0.617989	1.22535	1.01219	1.00983	cytoplasm	K14399	CLP1, HERB; polyribonucleotide 5'-hydroxyl-kinase [EC:2.7.1.78]	map03015 mRNA surveillance pathway	GO:0000394 RNA splicing, via endonucleolytic cleavage and ligation; GO:0006139 nucleobase-containing compound metabolic process; GO:0006325 chromatin organization; GO:0006378 mRNA polyadenylation; GO:0006388 tRNA splicing, via endonucleolytic cleavage and ligation; GO:0006396 RNA processing; GO:0006397 mRNA processing; GO:0006399 tRNA metabolic process; GO:0006725 cellular aromatic compound metab…	GO:0005622 intracellular anatomical structure; GO:0005634 nucleus; GO:0005654 nucleoplasm; GO:0005849 mRNA cleavage factor complex; GO:0031974 membrane-enclosed lumen; GO:0031981 nuclear lumen; GO:0032991 protein-containing complex; GO:0043226 organelle; GO:0043227 membrane-bounded organelle; GO:0043229 intracellular organelle; GO:0043231 intracellular membrane-bounded organelle; GO:0043233 organ…	GO:0003824 catalytic activity; GO:0016301 kinase activity; GO:0016740 transferase activity; GO:0016772 transferase activity, transferring phosphorus-containing groups; GO:0016773 phosphotransferase activity, alcohol group as acceptor; GO:0019205 nucleobase-containing compound kinase activity; GO:0046404 ATP-dependent polydeoxyribonucleotide 5'-hydroxyl-kinase activity; GO:0051731 polynucleotide 5…	PF16575	PF16575 mRNA cleavage and polyadenylation factor CLP1 P-loop	A	KOG2749	mRNA cleavage and polyadenylation factor IA/II complex, subunit CLP1
J9VNB5	Protein PNS1 OS=Cryptococcus neoformans var. grubii serotype A (strain H99 / ATCC 208821 / CBS 10515 / FGSC 9487) OX=235443 GN=CNAG_02593 PE=3 SV=1	CNAG_02593	1.53755	0.00806486	Up	4.1	3	3	3	1895.92	1674.07	1558.71	2595.55	2342.9	2947.19	0.709052	0.626083	0.582939	0.970705	0.876217	1.10221	plasma membrane				GO:0006914 autophagy; GO:0008152 metabolic process; GO:0009056 catabolic process; GO:0009987 cellular process; GO:0016236 macroautophagy; GO:0044237 cellular metabolic process; GO:0044248 cellular catabolic process; GO:0061919 process utilizing autophagic mechanism;	GO:0000407 phagophore assembly site; GO:0005622 intracellular anatomical structure; GO:0005737 cytoplasm; GO:0005783 endoplasmic reticulum; GO:0005789 endoplasmic reticulum membrane; GO:0005794 Golgi apparatus; GO:0012505 endomembrane system; GO:0016020 membrane; GO:0031984 organelle subcompartment; GO:0034045 phagophore assembly site membrane; GO:0042175 nuclear outer membrane-endoplasmic reticu…				I	KOG1362	Choline transporter-like protein
J9VNF3	Ribosomal RNA methyltransferase Nop2 OS=Cryptococcus neoformans var. grubii serotype A (strain H99 / ATCC 208821 / CBS 10515 / FGSC 9487) OX=235443 GN=CNAG_03724 PE=3 SV=1	CNAG_03724	2.09626	0.0113357	Up	12.66	8	8	8	2032.33	2408.25	1723.68	4799.86	3241.13	4880.9	0.619876	0.734534	0.525735	1.46399	0.988568	1.48871	nucleus	K14835	NOP2; 25S rRNA (cytosine2870-C5)-methyltransferase [EC:2.1.1.310]		GO:0000154 rRNA modification; GO:0000463 maturation of LSU-rRNA from tricistronic rRNA transcript (SSU-rRNA, 5.8S rRNA, LSU-rRNA); GO:0000470 maturation of LSU-rRNA; GO:0001510 RNA methylation; GO:0006139 nucleobase-containing compound metabolic process; GO:0006364 rRNA processing; GO:0006396 RNA processing; GO:0006725 cellular aromatic compound metabolic process; GO:0006807 nitrogen compound met…	GO:0005622 intracellular anatomical structure; GO:0005634 nucleus; GO:0005730 nucleolus; GO:0030684 preribosome; GO:0030687 preribosome, large subunit precursor; GO:0031974 membrane-enclosed lumen; GO:0031981 nuclear lumen; GO:0032991 protein-containing complex; GO:0043226 organelle; GO:0043227 membrane-bounded organelle; GO:0043228 non-membrane-bounded organelle; GO:0043229 intracellular organel…	GO:0003824 catalytic activity; GO:0008168 methyltransferase activity; GO:0008169 C-methyltransferase activity; GO:0008173 RNA methyltransferase activity; GO:0008649 rRNA methyltransferase activity; GO:0008757 S-adenosylmethionine-dependent methyltransferase activity; GO:0009383 rRNA (cytosine-C5-)-methyltransferase activity; GO:0016434 rRNA (cytosine) methyltransferase activity; GO:0016740 transf…	PF17125	PF17125 N-terminal domain of 16S rRNA methyltransferase RsmF	A	KOG1122	tRNA and rRNA cytosine-C5-methylase (nucleolar protein NOL1/NOP2)
J9VNI2	Conjugation with cellular fusion-related protein OS=Cryptococcus neoformans var. grubii serotype A (strain H99 / ATCC 208821 / CBS 10515 / FGSC 9487) OX=235443 GN=CNAG_01174 PE=3 SV=1	CNAG_01174	1.81964	0.000242397	Up	11.98	11	11	11	3653.09	3262.8	3120.87	5948.59	6116.64	6198.07	0.723	0.645756	0.617666	1.17731	1.21057	1.22669	plasma membrane				GO:0003333 amino acid transmembrane transport; GO:0006810 transport; GO:0006811 monoatomic ion transport; GO:0006820 monoatomic anion transport; GO:0006865 amino acid transport; GO:0015711 organic anion transport; GO:0015849 organic acid transport; GO:0034220 monoatomic ion transmembrane transport; GO:0046942 carboxylic acid transport; GO:0051179 localization; GO:0051234 establishment of localiza…	GO:0005622 intracellular anatomical structure; GO:0005737 cytoplasm; GO:0005783 endoplasmic reticulum; GO:0012505 endomembrane system; GO:0016020 membrane; GO:0043226 organelle; GO:0043227 membrane-bounded organelle; GO:0043229 intracellular organelle; GO:0043231 intracellular membrane-bounded organelle;	GO:0005215 transporter activity; GO:0005342 organic acid transmembrane transporter activity; GO:0008509 monoatomic anion transmembrane transporter activity; GO:0008514 organic anion transmembrane transporter activity; GO:0015075 monoatomic ion transmembrane transporter activity; GO:0015171 amino acid transmembrane transporter activity; GO:0015318 inorganic molecular entity transmembrane transport…
J9VNW0	Gamma-glutamyltransferase OS=Cryptococcus neoformans var. grubii serotype A (strain H99 / ATCC 208821 / CBS 10515 / FGSC 9487) OX=235443 GN=CNAG_01026 PE=4 SV=2	CNAG_01026	3.19369	0.00225607	Up	4.92	4	4	4	1986.07	1180.12	1548.45	5820.73	4721.23	4515.16	0.483936	0.287554	0.377303	1.41831	1.1504	1.10019	cytoplasm	K18592	GGT1_5, CD224; gamma-glutamyltranspeptidase / glutathione hydrolase / leukotriene-C4 hydrolase [EC:2.3.2.2 3.4.19.13 3.4.19.14]	map00430 Taurine and hypotaurine metabolism; map00460 Cyanoamino acid metabolism; map00480 Glutathione metabolism; map00590 Arachidonic acid metabolism; map01100 Metabolic pathways	GO:0006508 proteolysis; GO:0006518 peptide metabolic process; GO:0006575 cellular modified amino acid metabolic process; GO:0006749 glutathione metabolic process; GO:0006751 glutathione catabolic process; GO:0006790 sulfur compound metabolic process; GO:0006805 xenobiotic metabolic process; GO:0006807 nitrogen compound metabolic process; GO:0008152 metabolic process; GO:0009056 catabolic process;…	GO:0000322 storage vacuole; GO:0000323 lytic vacuole; GO:0000324 fungal-type vacuole; GO:0005622 intracellular anatomical structure; GO:0005737 cytoplasm; GO:0005773 vacuole; GO:0043226 organelle; GO:0043227 membrane-bounded organelle; GO:0043229 intracellular organelle; GO:0043231 intracellular membrane-bounded organelle;	GO:0003824 catalytic activity; GO:0008233 peptidase activity; GO:0008238 exopeptidase activity; GO:0008242 omega peptidase activity; GO:0016787 hydrolase activity; GO:0036374 glutathione hydrolase activity; GO:0140096 catalytic activity, acting on a protein;	PF01019	PF01019 Gamma-glutamyltranspeptidase	E	KOG2410	Gamma-glutamyltransferase
J9VP49	Transcription elongation factor SPT6 OS=Cryptococcus neoformans var. grubii serotype A (strain H99 / ATCC 208821 / CBS 10515 / FGSC 9487) OX=235443 GN=CNAG_03950 PE=3 SV=1	CNAG_03950	2.16333	0.0307488	Up	16.2	22	22	22	6566.83	5840	4821.45	13934.8	7916.64	15419	0.752866	0.669537	0.552764	1.59758	0.907617	1.76774	nucleus	K11292	SUPT6H, SPT6; transcription elongation factor SPT6		GO:0000082 G1/S transition of mitotic cell cycle; GO:0000122 negative regulation of transcription by RNA polymerase II; GO:0000183 rDNA heterochromatin formation; GO:0000278 mitotic cell cycle; GO:0000429 carbon catabolite regulation of transcription from RNA polymerase II promoter; GO:0000430 regulation of transcription from RNA polymerase II promoter by glucose; GO:0000433 carbon catabolite rep…	GO:0000228 nuclear chromosome; GO:0000775 chromosome, centromeric region; GO:0000785 chromatin; GO:0000792 heterochromatin; GO:0005622 intracellular anatomical structure; GO:0005634 nucleus; GO:0005654 nucleoplasm; GO:0005694 chromosome; GO:0005721 pericentric heterochromatin; GO:0005737 cytoplasm; GO:0005739 mitochondrion; GO:0008023 transcription elongation factor complex; GO:0031974 membrane-e…	GO:0001073 transcription antitermination factor activity, DNA binding; GO:0003682 chromatin binding; GO:0003700 DNA-binding transcription factor activity; GO:0005488 binding; GO:0005515 protein binding; GO:0031491 nucleosome binding; GO:0042393 histone binding; GO:0044877 protein-containing complex binding; GO:0140110 transcription regulator activity;	PF14641; PF14639; PF14635; PF17674; PF14633	PF14641 Helix-turn-helix DNA-binding domain of SPT6; PF14639 Holliday-junction resolvase-like of SPT6 ; PF14635 Helix-hairpin-helix motif ; PF17674 HHH domain; PF14633 SH2 domain	A	KOG1856	Transcription elongation factor SPT6
J9VPM8	Isocitrate lyase OS=Cryptococcus neoformans var. grubii serotype A (strain H99 / ATCC 208821 / CBS 10515 / FGSC 9487) OX=235443 GN=CNAG_05303 PE=3 SV=1	CNAG_05303	0.644087	0.00163579	Down	21.49	11	11	11	13548.1	11908.8	13039.4	7583.72	8791.99	8419.27	1.22281	1.07485	1.1769	0.684484	0.793539	0.759898	cytoplasm	K01637	E4.1.3.1, aceA; isocitrate lyase [EC:4.1.3.1]	map00630 Glyoxylate and dicarboxylate metabolism; map01100 Metabolic pathways; map01110 Biosynthesis of secondary metabolites; map01200 Carbon metabolism	GO:0005975 carbohydrate metabolic process; GO:0006081 cellular aldehyde metabolic process; GO:0006082 organic acid metabolic process; GO:0006083 acetate metabolic process; GO:0006097 glyoxylate cycle; GO:0006629 lipid metabolic process; GO:0006631 fatty acid metabolic process; GO:0008152 metabolic process; GO:0009056 catabolic process; GO:0009062 fatty acid catabolic process; GO:0009987 cellular …	GO:0005622 intracellular anatomical structure; GO:0005737 cytoplasm; GO:0005777 peroxisome; GO:0005782 peroxisomal matrix; GO:0031907 microbody lumen; GO:0031974 membrane-enclosed lumen; GO:0042579 microbody; GO:0043226 organelle; GO:0043227 membrane-bounded organelle; GO:0043229 intracellular organelle; GO:0043231 intracellular membrane-bounded organelle; GO:0043233 organelle lumen; GO:0070013 i…	GO:0003824 catalytic activity; GO:0004451 isocitrate lyase activity; GO:0016829 lyase activity; GO:0016830 carbon-carbon lyase activity; GO:0016833 oxo-acid-lyase activity;	PF00463	PF00463 Isocitrate lyase family	C	KOG1260	Isocitrate lyase
J9VPT5	Sulfhydryl oxidase OS=Cryptococcus neoformans var. grubii serotype A (strain H99 / ATCC 208821 / CBS 10515 / FGSC 9487) OX=235443 GN=CNAG_02433 PE=4 SV=1	CNAG_02433	2.40482	0.00535129	Up	34.16	8	8	8	2567.28	3732.25	4074.09	7122.51	8505.55	9318.61	0.350584	0.509671	0.556352	0.97264	1.16151	1.27254	extracellular	K17891	ERV2; FAD-linked sulfhydryl oxidase [EC:1.8.3.2]		GO:0006457 protein folding; GO:0008152 metabolic process; GO:0009987 cellular process; GO:0034975 protein folding in endoplasmic reticulum; GO:0042026 protein refolding;	GO:0000322 storage vacuole; GO:0000323 lytic vacuole; GO:0000324 fungal-type vacuole; GO:0000329 fungal-type vacuole membrane; GO:0005622 intracellular anatomical structure; GO:0005737 cytoplasm; GO:0005739 mitochondrion; GO:0005773 vacuole; GO:0005774 vacuolar membrane; GO:0005783 endoplasmic reticulum; GO:0005789 endoplasmic reticulum membrane; GO:0012505 endomembrane system; GO:0016020 membran…	GO:0000166 nucleotide binding; GO:0003756 protein disulfide isomerase activity; GO:0003824 catalytic activity; GO:0005488 binding; GO:0015035 protein-disulfide reductase activity; GO:0015036 disulfide oxidoreductase activity; GO:0016491 oxidoreductase activity; GO:0016667 oxidoreductase activity, acting on a sulfur group of donors; GO:0016670 oxidoreductase activity, acting on a sulfur group of d…			O	KOG3355	Mitochondrial sulfhydryl oxidase involved in the biogenesis of cytosolic Fe/S proteins
J9VPY9	Vesicle transport through interaction with t-SNAREs 1 OS=Cryptococcus neoformans var. grubii serotype A (strain H99 / ATCC 208821 / CBS 10515 / FGSC 9487) OX=235443 GN=CNAG_03306 PE=3 SV=1	CNAG_03306	0.567949	0.0220855	Down	17.47	3	3	3	34547.5	36582.9	23786.3	20586.3	16587.3	16734.2	1.71875	1.82001	1.18338	1.02418	0.825225	0.832533	nucleus	K08493	VTI1; vesicle transport through interaction with t-SNAREs 1	map04130 SNARE interactions in vesicular transport; map04138 Autophagy - yeast	GO:0006605 protein targeting; GO:0006623 protein targeting to vacuole; GO:0006810 transport; GO:0006886 intracellular protein transport; GO:0006888 endoplasmic reticulum to Golgi vesicle-mediated transport; GO:0006891 intra-Golgi vesicle-mediated transport; GO:0006892 post-Golgi vesicle-mediated transport; GO:0006896 Golgi to vacuole transport; GO:0006906 vesicle fusion; GO:0006914 autophagy; GO:…	GO:0000139 Golgi membrane; GO:0000322 storage vacuole; GO:0000323 lytic vacuole; GO:0000324 fungal-type vacuole; GO:0000329 fungal-type vacuole membrane; GO:0005622 intracellular anatomical structure; GO:0005737 cytoplasm; GO:0005768 endosome; GO:0005770 late endosome; GO:0005773 vacuole; GO:0005774 vacuolar membrane; GO:0005783 endoplasmic reticulum; GO:0005789 endoplasmic reticulum membrane; GO…	GO:0000149 SNARE binding; GO:0005484 SNAP receptor activity; GO:0005488 binding; GO:0005515 protein binding;	PF12352	PF12352 Snare region anchored in the vesicle membrane C-terminus	U	KOG1666	V-SNARE
J9VQ15	Hydroxymethylglutaryl-CoA synthase OS=Cryptococcus neoformans var. grubii serotype A (strain H99 / ATCC 208821 / CBS 10515 / FGSC 9487) OX=235443 GN=CNAG_02896 PE=3 SV=2	CNAG_02896	0.654668	0.000103296	Down	23.69	13	13	13	67721.8	66756.6	71865.5	44974	46276	43836.8	1.20305	1.1859	1.27666	0.798944	0.822074	0.778743	cytoplasm	K01641	HMGCS; hydroxymethylglutaryl-CoA synthase [EC:2.3.3.10]	map00280 Valine, leucine and isoleucine degradation; map00650 Butanoate metabolism; map00900 Terpenoid backbone biosynthesis; map01100 Metabolic pathways; map01110 Biosynthesis of secondary metabolites	GO:0006066 alcohol metabolic process; GO:0006084 acetyl-CoA metabolic process; GO:0006139 nucleobase-containing compound metabolic process; GO:0006163 purine nucleotide metabolic process; GO:0006629 lipid metabolic process; GO:0006637 acyl-CoA metabolic process; GO:0006644 phospholipid metabolic process; GO:0006694 steroid biosynthetic process; GO:0006696 ergosterol biosynthetic process; GO:00067…	GO:0005622 intracellular anatomical structure; GO:0005634 nucleus; GO:0005737 cytoplasm; GO:0005783 endoplasmic reticulum; GO:0012505 endomembrane system; GO:0043226 organelle; GO:0043227 membrane-bounded organelle; GO:0043229 intracellular organelle; GO:0043231 intracellular membrane-bounded organelle;	GO:0003824 catalytic activity; GO:0004421 hydroxymethylglutaryl-CoA synthase activity; GO:0016740 transferase activity; GO:0016746 acyltransferase activity; GO:0046912 acyltransferase activity, acyl groups converted into alkyl on transfer;	PF01154; PF08540	PF01154 Hydroxymethylglutaryl-coenzyme A synthase N terminal; PF08540 Hydroxymethylglutaryl-coenzyme A synthase C terminal	I	KOG1393	Hydroxymethylglutaryl-CoA synthase
J9VQ24	Eukaryotic translation initiation factor 5A OS=Cryptococcus neoformans var. grubii serotype A (strain H99 / ATCC 208821 / CBS 10515 / FGSC 9487) OX=235443 GN=CNAG_01428 PE=3 SV=1	CNAG_01428	2.01551	0.0249913	Up	22.78	3	3	3	10062.4	14723.3	7365.23	24380.4	19542.9	20877.3	0.518414	0.758543	0.379456	1.25608	1.00685	1.0756	cytoplasm	K03263	EIF5A; translation initiation factor 5A		GO:0002181 cytoplasmic translation; GO:0002182 cytoplasmic translational elongation; GO:0002184 cytoplasmic translational termination; GO:0006412 translation; GO:0006413 translational initiation; GO:0006414 translational elongation; GO:0006415 translational termination; GO:0006417 regulation of translation; GO:0006446 regulation of translational initiation; GO:0006448 regulation of translational …	GO:0005622 intracellular anatomical structure; GO:0005737 cytoplasm; GO:0005739 mitochondrion; GO:0005829 cytosol; GO:0005840 ribosome; GO:0022626 cytosolic ribosome; GO:0032991 protein-containing complex; GO:0043226 organelle; GO:0043227 membrane-bounded organelle; GO:0043228 non-membrane-bounded organelle; GO:0043229 intracellular organelle; GO:0043231 intracellular membrane-bounded organelle; …	GO:0003676 nucleic acid binding; GO:0003723 RNA binding; GO:0003743 translation initiation factor activity; GO:0003746 translation elongation factor activity; GO:0005488 binding; GO:0008079 translation termination factor activity; GO:0008135 translation factor activity, RNA binding; GO:0043021 ribonucleoprotein complex binding; GO:0043022 ribosome binding; GO:0044877 protein-containing complex bi…	PF01287	PF01287 Eukaryotic elongation factor 5A hypusine, DNA-binding OB fold	J	KOG3271	Translation initiation factor 5A (eIF-5A)
J9VQC6	Sodium/hydrogen exchanger OS=Cryptococcus neoformans var. grubii serotype A (strain H99 / ATCC 208821 / CBS 10515 / FGSC 9487) OX=235443 GN=CNAG_01318 PE=3 SV=2	CNAG_01318	1.58519	0.0215042	Up	5	3	3	3	3067.54	3625.85	2544.57	4250.25	4876.68	5517.01	0.783544	0.926154	0.649962	1.08564	1.24565	1.40921	plasma membrane	K12041	SLC9A6_7, NHE6_7; solute carrier family 9 (sodium/hydrogen exchanger), member 6/7		GO:0006810 transport; GO:0006811 monoatomic ion transport; GO:0006812 monoatomic cation transport; GO:0006813 potassium ion transport; GO:0006814 sodium ion transport; GO:0006873 intracellular monoatomic ion homeostasis; GO:0006885 regulation of pH; GO:0007035 vacuolar acidification; GO:0009987 cellular process; GO:0019725 cellular homeostasis; GO:0030001 metal ion transport; GO:0030003 intracell…	GO:0000322 storage vacuole; GO:0000323 lytic vacuole; GO:0000324 fungal-type vacuole; GO:0000329 fungal-type vacuole membrane; GO:0005622 intracellular anatomical structure; GO:0005737 cytoplasm; GO:0005768 endosome; GO:0005769 early endosome; GO:0005770 late endosome; GO:0005773 vacuole; GO:0005774 vacuolar membrane; GO:0005783 endoplasmic reticulum; GO:0005794 Golgi apparatus; GO:0005802 trans-…	GO:0005215 transporter activity; GO:0008324 monoatomic cation transmembrane transporter activity; GO:0015075 monoatomic ion transmembrane transporter activity; GO:0015078 proton transmembrane transporter activity; GO:0015079 potassium ion transmembrane transporter activity; GO:0015081 sodium ion transmembrane transporter activity; GO:0015291 secondary active transmembrane transporter activity; GO…			P	KOG1965	Sodium/hydrogen exchanger protein
J9VQV9	RNA polymerase II subunit A C-terminal domain phosphatase OS=Cryptococcus neoformans var. grubii serotype A (strain H99 / ATCC 208821 / CBS 10515 / FGSC 9487) OX=235443 GN=CNAG_04120 PE=4 SV=2	CNAG_04120	1.93516	0.0181836	Up	6.86	6	6	6	1629.27	2288.16	2676	4878.55	3533.17	4347.6	0.468964	0.658617	0.770252	1.40423	1.01698	1.2514	nucleus	K15732	CTDP1, FCP1; RNA polymerase II subunit A C-terminal domain phosphatase [EC:3.1.3.16]		GO:0006355 regulation of DNA-templated transcription; GO:0006357 regulation of transcription by RNA polymerase II; GO:0006470 protein dephosphorylation; GO:0006793 phosphorus metabolic process; GO:0006796 phosphate-containing compound metabolic process; GO:0006807 nitrogen compound metabolic process; GO:0008152 metabolic process; GO:0009889 regulation of biosynthetic process; GO:0009987 cellular …	GO:0000428 DNA-directed RNA polymerase complex; GO:0005622 intracellular anatomical structure; GO:0005634 nucleus; GO:0005654 nucleoplasm; GO:0005737 cytoplasm; GO:0005829 cytosol; GO:0016591 RNA polymerase II, holoenzyme; GO:0030880 RNA polymerase complex; GO:0031974 membrane-enclosed lumen; GO:0031981 nuclear lumen; GO:0032991 protein-containing complex; GO:0043226 organelle; GO:0043227 membran…	GO:0003824 catalytic activity; GO:0004721 phosphoprotein phosphatase activity; GO:0004722 protein serine/threonine phosphatase activity; GO:0008420 RNA polymerase II CTD heptapeptide repeat phosphatase activity; GO:0016787 hydrolase activity; GO:0016788 hydrolase activity, acting on ester bonds; GO:0016791 phosphatase activity; GO:0042578 phosphoric ester hydrolase activity; GO:0140096 catalytic …			K	KOG0323	TFIIF-interacting CTD phosphatases, including NLI-interacting factor
J9VR40	Phosphatidylglycerol/phosphatidylinositol transfer protein OS=Cryptococcus neoformans var. grubii serotype A (strain H99 / ATCC 208821 / CBS 10515 / FGSC 9487) OX=235443 GN=CNAG_07442 PE=3 SV=1	CNAG_07442	3.09151	0.0061897	Up	5	1	1	1		656.821	909.241	2570.16	2027.97	2664.12		0.186814	0.258608	0.73101	0.576799	0.757734	extracellular							PF02221	PF02221 ML domain	R	KOG4680	Uncharacterized conserved protein, contains ML domain
J9VR46	Protein ROT1 OS=Cryptococcus neoformans var. grubii serotype A (strain H99 / ATCC 208821 / CBS 10515 / FGSC 9487) OX=235443 GN=CNAG_04171 PE=3 SV=1	CNAG_04171	2.88299	0.0115639	Up	2.79	1	1	1	4107.41	2683.51	6074.73	13751.4	10403.3	12936.8	0.370423	0.24201	0.547844	1.24016	0.938213	1.16669	extracellular				GO:0000003 reproduction; GO:0006457 protein folding; GO:0006458 'de novo' protein folding; GO:0006486 protein glycosylation; GO:0006487 protein N-linked glycosylation; GO:0006493 protein O-linked glycosylation; GO:0006807 nitrogen compound metabolic process; GO:0006996 organelle organization; GO:0007010 cytoskeleton organization; GO:0007114 cell budding; GO:0007117 budding cell bud growth; GO:000…	GO:0005622 intracellular anatomical structure; GO:0005737 cytoplasm; GO:0005783 endoplasmic reticulum; GO:0005789 endoplasmic reticulum membrane; GO:0012505 endomembrane system; GO:0016020 membrane; GO:0031984 organelle subcompartment; GO:0042175 nuclear outer membrane-endoplasmic reticulum membrane network; GO:0043226 organelle; GO:0043227 membrane-bounded organelle; GO:0043229 intracellular org…	GO:0005488 binding; GO:0005515 protein binding; GO:0051082 unfolded protein binding;
J9VRE2	Alpha-1,4 glucan phosphorylase OS=Cryptococcus neoformans var. grubii serotype A (strain H99 / ATCC 208821 / CBS 10515 / FGSC 9487) OX=235443 GN=CNAG_06666 PE=3 SV=2	CNAG_06666	0.648492	9.1634e-05	Down	26.86	27	27	27	188127	179974	174430	119913	118286	113628	1.30923	1.25249	1.21391	0.834509	0.823186	0.79077	cytoplasm	K00688	PYG, glgP; glycogen phosphorylase [EC:2.4.1.1]	map00500 Starch and sucrose metabolism; map01100 Metabolic pathways; map01110 Biosynthesis of secondary metabolites	GO:0000272 polysaccharide catabolic process; GO:0005975 carbohydrate metabolic process; GO:0005976 polysaccharide metabolic process; GO:0005977 glycogen metabolic process; GO:0005980 glycogen catabolic process; GO:0006091 generation of precursor metabolites and energy; GO:0006112 energy reserve metabolic process; GO:0008152 metabolic process; GO:0009056 catabolic process; GO:0009057 macromolecule…	GO:0005622 intracellular anatomical structure; GO:0005737 cytoplasm;	GO:0003824 catalytic activity; GO:0004645 1,4-alpha-oligoglucan phosphorylase activity; GO:0005488 binding; GO:0008184 glycogen phosphorylase activity; GO:0016740 transferase activity; GO:0016757 glycosyltransferase activity; GO:0016758 hexosyltransferase activity; GO:0019842 vitamin binding; GO:0030170 pyridoxal phosphate binding; GO:0036094 small molecule binding; GO:0043167 ion binding; GO:004…			G	KOG2099	Glycogen phosphorylase
J9VRS6	5'-3' exoribonuclease OS=Cryptococcus neoformans var. grubii serotype A (strain H99 / ATCC 208821 / CBS 10515 / FGSC 9487) OX=235443 GN=CNAG_05797 PE=3 SV=1	CNAG_05797	1.63557	0.00684256	Up	18.87	19	19	19	8134.62	10484.4	10222	17207.9	14316.5	15647.2	0.569591	0.734124	0.71575	1.20491	1.00245	1.09563	cytoplasm	K12619	XRN2, RAT1; 5'-3' exoribonuclease 2 [EC:3.1.13.-]	map03008 Ribosome biogenesis in eukaryotes; map03018 RNA degradation	GO:0000122 negative regulation of transcription by RNA polymerase II; GO:0000291 nuclear-transcribed mRNA catabolic process, exonucleolytic; GO:0000448 cleavage in ITS2 between 5.8S rRNA and LSU-rRNA of tricistronic rRNA transcript (SSU-rRNA, 5.8S rRNA, LSU-rRNA); GO:0000460 maturation of 5.8S rRNA; GO:0000463 maturation of LSU-rRNA from tricistronic rRNA transcript (SSU-rRNA, 5.8S rRNA, LSU-rRNA…	GO:0005622 intracellular anatomical structure; GO:0005634 nucleus; GO:0005737 cytoplasm; GO:0005739 mitochondrion; GO:0005829 cytosol; GO:0032991 protein-containing complex; GO:0043226 organelle; GO:0043227 membrane-bounded organelle; GO:0043229 intracellular organelle; GO:0043231 intracellular membrane-bounded organelle; GO:0061695 transferase complex, transferring phosphorus-containing groups; …	GO:0000150 DNA strand exchange activity; GO:0003676 nucleic acid binding; GO:0003723 RNA binding; GO:0003729 mRNA binding; GO:0003824 catalytic activity; GO:0004518 nuclease activity; GO:0004527 exonuclease activity; GO:0004532 RNA exonuclease activity; GO:0004534 5'-3' RNA exonuclease activity; GO:0004540 RNA nuclease activity; GO:0005488 binding; GO:0005515 protein binding; GO:0008017 microtubu…	PF00098; PF17846	PF00098 Zinc knuckle; PF17846 Xrn1 helical domain	LA	KOG2044	5'-3' exonuclease HKE1/RAT1
J9VRT9	Pheromone-processing carboxypeptidase KEX1 OS=Cryptococcus neoformans var. grubii serotype A (strain H99 / ATCC 208821 / CBS 10515 / FGSC 9487) OX=235443 GN=CNAG_02494 PE=3 SV=2	CNAG_02494	2.35362	0.000884094	Up	13.81	8	8	8	3449.46	2796.25	2640.31	7555.28	6309.69	7049.34	0.490783	0.397845	0.375658	1.07495	0.897731	1.00297	plasma membrane	K01288	KEX1; carboxypeptidase D [EC:3.4.16.6]		GO:0001906 cell killing; GO:0006508 proteolysis; GO:0006807 nitrogen compound metabolic process; GO:0006915 apoptotic process; GO:0008152 metabolic process; GO:0008219 cell death; GO:0009056 catabolic process; GO:0009057 macromolecule catabolic process; GO:0009987 cellular process; GO:0010467 gene expression; GO:0010720 positive regulation of cell development; GO:0012501 programmed cell death; GO…	GO:0000322 storage vacuole; GO:0000323 lytic vacuole; GO:0000324 fungal-type vacuole; GO:0005622 intracellular anatomical structure; GO:0005737 cytoplasm; GO:0005773 vacuole; GO:0005794 Golgi apparatus; GO:0005802 trans-Golgi network; GO:0012505 endomembrane system; GO:0031984 organelle subcompartment; GO:0043226 organelle; GO:0043227 membrane-bounded organelle; GO:0043229 intracellular organelle…	GO:0003824 catalytic activity; GO:0004180 carboxypeptidase activity; GO:0004185 serine-type carboxypeptidase activity; GO:0008233 peptidase activity; GO:0008236 serine-type peptidase activity; GO:0008238 exopeptidase activity; GO:0016787 hydrolase activity; GO:0017171 serine hydrolase activity; GO:0070008 serine-type exopeptidase activity; GO:0140096 catalytic activity, acting on a protein;	PF00450	PF00450 Serine carboxypeptidase	OE	KOG1282	Serine carboxypeptidases (lysosomal cathepsin A)
J9VRV6	Palmitoyltransferase OS=Cryptococcus neoformans var. grubii serotype A (strain H99 / ATCC 208821 / CBS 10515 / FGSC 9487) OX=235443 GN=CNAG_02481 PE=3 SV=1	CNAG_02481	0.425006	0.00465057	Down	6.45	2	2	2	23007.2	22850.6	19807.3	6830.78	10744.7	10332.6	1.95145	1.93817	1.68004	0.579381	0.911357	0.876403	plasma membrane	K18932	ZDHHC; palmitoyltransferase [EC:2.3.1.225]							R	KOG1313	DHHC-type Zn-finger proteins
J9VRX8	coproporphyrinogen oxidase OS=Cryptococcus neoformans var. grubii serotype A (strain H99 / ATCC 208821 / CBS 10515 / FGSC 9487) OX=235443 GN=CNAG_02460 PE=3 SV=2	CNAG_02460	0.627897	0.00185281	Down	18.79	8	8	8	76993.1	83467.3	67817.5	47379.4	46499.6	49455.9	1.38285	1.49914	1.21805	0.85097	0.835168	0.888265	mitochondria	K00228	CPOX, hemF; coproporphyrinogen III oxidase [EC:1.3.3.3]	map00860 Porphyrin metabolism; map01100 Metabolic pathways; map01110 Biosynthesis of secondary metabolites; map01240 Biosynthesis of cofactors	GO:0006725 cellular aromatic compound metabolic process; GO:0006778 porphyrin-containing compound metabolic process; GO:0006779 porphyrin-containing compound biosynthetic process; GO:0006783 heme biosynthetic process; GO:0006807 nitrogen compound metabolic process; GO:0008152 metabolic process; GO:0009058 biosynthetic process; GO:0009987 cellular process; GO:0018130 heterocycle biosynthetic proce…	GO:0005622 intracellular anatomical structure; GO:0005737 cytoplasm; GO:0005829 cytosol;	GO:0003824 catalytic activity; GO:0004109 coproporphyrinogen oxidase activity; GO:0005488 binding; GO:0005515 protein binding; GO:0016491 oxidoreductase activity; GO:0016627 oxidoreductase activity, acting on the CH-CH group of donors; GO:0016634 oxidoreductase activity, acting on the CH-CH group of donors, oxygen as acceptor; GO:0042802 identical protein binding; GO:0042803 protein homodimerizat…			H	KOG1518	Coproporphyrinogen III oxidase CPO/HEM13
J9VSE7	D-malate dehydrogenase (decarboxylating) OS=Cryptococcus neoformans var. grubii serotype A (strain H99 / ATCC 208821 / CBS 10515 / FGSC 9487) OX=235443 GN=CNAG_04468 PE=3 SV=2	CNAG_04468	1.54969	0.0171003	Up	13.85	5	5	5	4356.92	4794.44	3444.57	6230.01	6045.77	7243.97	0.716893	0.788883	0.566774	1.02509	0.994778	1.19193	cytoplasm							PF00180	PF00180 Isocitrate/isopropylmalate dehydrogenase	E	KOG0786	3-isopropylmalate dehydrogenase
J9VTH3	Pyruvate decarboxylase OS=Cryptococcus neoformans var. grubii serotype A (strain H99 / ATCC 208821 / CBS 10515 / FGSC 9487) OX=235443 GN=CNAG_04659 PE=3 SV=1	CNAG_04659	0.576159	0.0016221	Down	30.34	20	20	20	870862	818992	811583	525649	498374	417203	1.3785	1.29639	1.28467	0.832057	0.788883	0.660396	extracellular	K01568	PDC, pdc; pyruvate decarboxylase [EC:4.1.1.1]	map00010 Glycolysis / Gluconeogenesis; map01100 Metabolic pathways; map01110 Biosynthesis of secondary metabolites	GO:0000947 amino acid catabolic process to alcohol via Ehrlich pathway; GO:0000949 aromatic amino acid family catabolic process to alcohol via Ehrlich pathway; GO:0000955 amino acid catabolic process via Ehrlich pathway; GO:0005975 carbohydrate metabolic process; GO:0005996 monosaccharide metabolic process; GO:0006006 glucose metabolic process; GO:0006066 alcohol metabolic process; GO:0006067 eth…	GO:0005622 intracellular anatomical structure;	GO:0003824 catalytic activity; GO:0004737 pyruvate decarboxylase activity; GO:0016829 lyase activity; GO:0016830 carbon-carbon lyase activity; GO:0016831 carboxy-lyase activity; GO:0047433 branched-chain-2-oxoacid decarboxylase activity;	PF02776; PF00205; PF02775	PF02776 Thiamine pyrophosphate enzyme, N-terminal TPP binding domain; PF00205 Thiamine pyrophosphate enzyme, central domain; PF02775 Thiamine pyrophosphate enzyme, C-terminal TPP binding domain	EH	KOG1184	Thiamine pyrophosphate-requiring enzyme
J9VTL7	E2 ubiquitin-conjugating enzyme OS=Cryptococcus neoformans var. grubii serotype A (strain H99 / ATCC 208821 / CBS 10515 / FGSC 9487) OX=235443 GN=CNAG_04611 PE=3 SV=1	CNAG_04611	2.22693	0.0299427	Up	15.1	4	4	4	4591.32	7376.06	9454.36	20355	13846.4	13503.4	0.309531	0.497269	0.637381	1.37227	0.933477	0.910354	cytoplasm,nucleus	K10576	UBE2H, UBC8; ubiquitin-conjugating enzyme E2 H [EC:2.3.2.23]	map04120 Ubiquitin mediated proteolysis	GO:0006109 regulation of carbohydrate metabolic process; GO:0006111 regulation of gluconeogenesis; GO:0006508 proteolysis; GO:0006511 ubiquitin-dependent protein catabolic process; GO:0006807 nitrogen compound metabolic process; GO:0008152 metabolic process; GO:0009056 catabolic process; GO:0009057 macromolecule catabolic process; GO:0009889 regulation of biosynthetic process; GO:0009890 negative…	GO:0005622 intracellular anatomical structure; GO:0005737 cytoplasm;	GO:0003824 catalytic activity; GO:0004842 ubiquitin-protein transferase activity; GO:0005488 binding; GO:0005515 protein binding; GO:0016740 transferase activity; GO:0019787 ubiquitin-like protein transferase activity; GO:0019899 enzyme binding; GO:0031625 ubiquitin protein ligase binding; GO:0044389 ubiquitin-like protein ligase binding; GO:0061630 ubiquitin protein ligase activity; GO:0061631 u…	PF00179	PF00179 Ubiquitin-conjugating enzyme	O	KOG0416	Ubiquitin-protein ligase
J9VTU8	Dynactin subunit 4 OS=Cryptococcus neoformans var. grubii serotype A (strain H99 / ATCC 208821 / CBS 10515 / FGSC 9487) OX=235443 GN=CNAG_01663 PE=3 SV=1	CNAG_01663	1.56895	0.00995513	Up	9.2	5	5	5	2201.05	2758.98	2633.4	3614.66	3770.07	4529.01	0.683712	0.857022	0.818013	1.12282	1.1711	1.40685	nucleus	K10426	DCTN4; dynactin 4							N	KOG3896	Dynactin, subunit p62
J9VUI4	Monosaccharide transporter OS=Cryptococcus neoformans var. grubii serotype A (strain H99 / ATCC 208821 / CBS 10515 / FGSC 9487) OX=235443 GN=CNAG_01683 PE=3 SV=2	CNAG_01683	1.66729	0.000905702	Up	12.17	6	6	6	15217.3	14036.6	16171.7	25033.3	27135.1	23569.2	0.573939	0.529408	0.609936	0.944162	1.02343	0.888941	plasma membrane				GO:0006810 transport; GO:0006811 monoatomic ion transport; GO:0006812 monoatomic cation transport; GO:0008643 carbohydrate transport; GO:0008645 hexose transmembrane transport; GO:0015749 monosaccharide transmembrane transport; GO:0015791 polyol transmembrane transport; GO:0015793 glycerol transmembrane transport; GO:0015850 organic hydroxy compound transport; GO:0034219 carbohydrate transmembran…	GO:0000322 storage vacuole; GO:0000323 lytic vacuole; GO:0000324 fungal-type vacuole; GO:0005622 intracellular anatomical structure; GO:0005737 cytoplasm; GO:0005773 vacuole; GO:0005886 plasma membrane; GO:0016020 membrane; GO:0043226 organelle; GO:0043227 membrane-bounded organelle; GO:0043229 intracellular organelle; GO:0043231 intracellular membrane-bounded organelle; GO:0071944 cell periphery;	GO:0005215 transporter activity; GO:0005351 carbohydrate:proton symporter activity; GO:0005355 glucose transmembrane transporter activity; GO:0005402 carbohydrate:monoatomic cation symporter activity; GO:0008324 monoatomic cation transmembrane transporter activity; GO:0015075 monoatomic ion transmembrane transporter activity; GO:0015078 proton transmembrane transporter activity; GO:0015144 carboh…			R	KOG0254	Predicted transporter (major facilitator superfamily)
J9VUL6	FACT complex subunit OS=Cryptococcus neoformans var. grubii serotype A (strain H99 / ATCC 208821 / CBS 10515 / FGSC 9487) OX=235443 GN=CNAG_01726 PE=3 SV=1	CNAG_01726	1.98371	0.0237505	Up	9.57	9	9	9	1591.43	1788.3	1690.84	3959.46	2263.15	3835.94	0.603916	0.678625	0.64164	1.50254	0.858821	1.45566	nucleus	K25639	SUPT16H, SPT16; FACT complex subunit SPT16		GO:0006139 nucleobase-containing compound metabolic process; GO:0006259 DNA metabolic process; GO:0006260 DNA replication; GO:0006261 DNA-templated DNA replication; GO:0006325 chromatin organization; GO:0006334 nucleosome assembly; GO:0006338 chromatin remodeling; GO:0006351 DNA-templated transcription; GO:0006354 DNA-templated transcription elongation; GO:0006355 regulation of DNA-templated tran…	GO:0000228 nuclear chromosome; GO:0000785 chromatin; GO:0005622 intracellular anatomical structure; GO:0005634 nucleus; GO:0005654 nucleoplasm; GO:0005657 replication fork; GO:0005694 chromosome; GO:0008023 transcription elongation factor complex; GO:0031298 replication fork protection complex; GO:0031974 membrane-enclosed lumen; GO:0031981 nuclear lumen; GO:0032991 protein-containing complex; GO…	GO:0003682 chromatin binding; GO:0005488 binding; GO:0005515 protein binding; GO:0031491 nucleosome binding; GO:0042393 histone binding; GO:0044877 protein-containing complex binding;	PF14826; PF00557; PF08644; PF08512	PF14826 FACT complex subunit SPT16 N-terminal lobe domain; PF00557 Metallopeptidase family M24; PF08644 FACT complex subunit (SPT16/CDC68); PF08512 Histone chaperone Rttp106-like	E	KOG1189	Global transcriptional regulator, cell division control protein
J9VVC2	Mid2 domain-containing protein OS=Cryptococcus neoformans var. grubii serotype A (strain H99 / ATCC 208821 / CBS 10515 / FGSC 9487) OX=235443 GN=CNAG_03328 PE=4 SV=1	CNAG_03328	2.35014	0.0306566	Up	6.08	2	2	2	476.081	793.4		1370.06	1317.42	1787.71	0.398303	0.663781		1.14623	1.10219	1.49565	extracellular
J9VVG9	Phosphatidylinositol transfer protein SFH5 OS=Cryptococcus neoformans var. grubii serotype A (strain H99 / ATCC 208821 / CBS 10515 / FGSC 9487) OX=235443 GN=CNAG_02104 PE=3 SV=1	CNAG_02104	0.392096	0.0115561	Down	14.48	4	4	4	3135.56	2809.48	3687.08	1180.29	1741.28	855.15	1.87097	1.6764	2.20006	0.704273	1.03901	0.510264	cytoplasm	K19996	SFH5; phosphatidylinositol transfer protein SFH5		GO:0006629 lipid metabolic process; GO:0006644 phospholipid metabolic process; GO:0006650 glycerophospholipid metabolic process; GO:0006793 phosphorus metabolic process; GO:0006796 phosphate-containing compound metabolic process; GO:0006810 transport; GO:0006811 monoatomic ion transport; GO:0006820 monoatomic anion transport; GO:0006869 lipid transport; GO:0006892 post-Golgi vesicle-mediated tran…	GO:0000322 storage vacuole; GO:0000323 lytic vacuole; GO:0000324 fungal-type vacuole; GO:0000329 fungal-type vacuole membrane; GO:0005622 intracellular anatomical structure; GO:0005634 nucleus; GO:0005737 cytoplasm; GO:0005773 vacuole; GO:0005774 vacuolar membrane; GO:0005783 endoplasmic reticulum; GO:0005829 cytosol; GO:0005886 plasma membrane; GO:0005938 cell cortex; GO:0012505 endomembrane sys…	GO:0005215 transporter activity; GO:0005319 lipid transporter activity; GO:0005548 phospholipid transporter activity; GO:0008526 phosphatidylinositol transfer activity;	PF00650	PF00650 CRAL/TRIO domain	I	KOG1471	Phosphatidylinositol transfer protein SEC14 and related proteins
J9VW23	RNA helicase OS=Cryptococcus neoformans var. grubii serotype A (strain H99 / ATCC 208821 / CBS 10515 / FGSC 9487) OX=235443 GN=CNAG_06206 PE=4 SV=1	CNAG_06206	1.6417	0.0110979	Up	13.28	8	8	8	3423.63	4562.59	3829.17	7439.52	5880.29	6077.46	0.568658	0.757837	0.636018	1.23569	0.976705	1.00945	nucleus	K14810	DDX56, DBP9; ATP-dependent RNA helicase DDX56/DBP9 [EC:3.6.4.13]		GO:0000463 maturation of LSU-rRNA from tricistronic rRNA transcript (SSU-rRNA, 5.8S rRNA, LSU-rRNA); GO:0000470 maturation of LSU-rRNA; GO:0006139 nucleobase-containing compound metabolic process; GO:0006364 rRNA processing; GO:0006396 RNA processing; GO:0006725 cellular aromatic compound metabolic process; GO:0006807 nitrogen compound metabolic process; GO:0006996 organelle organization; GO:0008…	GO:0005622 intracellular anatomical structure; GO:0005634 nucleus; GO:0005730 nucleolus; GO:0005737 cytoplasm; GO:0031974 membrane-enclosed lumen; GO:0031981 nuclear lumen; GO:0043226 organelle; GO:0043227 membrane-bounded organelle; GO:0043228 non-membrane-bounded organelle; GO:0043229 intracellular organelle; GO:0043231 intracellular membrane-bounded organelle; GO:0043232 intracellular non-memb…	GO:0003676 nucleic acid binding; GO:0003678 DNA helicase activity; GO:0003723 RNA binding; GO:0003724 RNA helicase activity; GO:0003729 mRNA binding; GO:0003824 catalytic activity; GO:0004386 helicase activity; GO:0005488 binding; GO:0008094 ATP-dependent activity, acting on DNA; GO:0008186 ATP-dependent activity, acting on RNA; GO:0016462 pyrophosphatase activity; GO:0016787 hydrolase activity; …	PF00270; PF00271	PF00270 DEAD/DEAH box helicase; PF00271 Helicase conserved C-terminal domain	A	KOG0346	RNA helicase
J9VW78	nitric oxide dioxygenase OS=Cryptococcus neoformans var. grubii serotype A (strain H99 / ATCC 208821 / CBS 10515 / FGSC 9487) OX=235443 GN=CNAG_01464 PE=3 SV=1	CNAG_01464	0.634317	1.15766e-05	Down	39.68	23	23	23	528777	513445	544185	334459	337210	334616	1.33604	1.29731	1.37498	0.845067	0.852018	0.845464	cytoplasm	K05916	hmp, YHB1; nitric oxide dioxygenase [EC:1.14.12.17]		GO:0006807 nitrogen compound metabolic process; GO:0006950 response to stress; GO:0006979 response to oxidative stress; GO:0008152 metabolic process; GO:0009056 catabolic process; GO:0009605 response to external stimulus; GO:0009607 response to biotic stimulus; GO:0009636 response to toxic substance; GO:0009987 cellular process; GO:0010033 response to organic substance; GO:0030447 filamentous gro…	GO:0005622 intracellular anatomical structure; GO:0005634 nucleus; GO:0005737 cytoplasm; GO:0005739 mitochondrion; GO:0005759 mitochondrial matrix; GO:0005829 cytosol; GO:0010494 cytoplasmic stress granule; GO:0031974 membrane-enclosed lumen; GO:0032991 protein-containing complex; GO:0035770 ribonucleoprotein granule; GO:0036464 cytoplasmic ribonucleoprotein granule; GO:0043226 organelle; GO:0043…	GO:0000166 nucleotide binding; GO:0003824 catalytic activity; GO:0005488 binding; GO:0008941 nitric oxide dioxygenase activity; GO:0016491 oxidoreductase activity; GO:0016661 oxidoreductase activity, acting on other nitrogenous compounds as donors; GO:0016662 oxidoreductase activity, acting on other nitrogenous compounds as donors, cytochrome as acceptor; GO:0016705 oxidoreductase activity, actin…	PF00042; PF00175	PF00042 Globin; PF00175 Oxidoreductase NAD-binding domain	C	KOG3378	Globins and related hemoproteins
J9VWM8	Peptide hydrolase OS=Cryptococcus neoformans var. grubii serotype A (strain H99 / ATCC 208821 / CBS 10515 / FGSC 9487) OX=235443 GN=CNAG_04269 PE=3 SV=1	CNAG_04269	5.56434	0.000157224	Up	5.47	3	3	3	1886.16	2787.34	2016.46	12281.4	11780.5	13163.3	0.164365	0.242897	0.17572	1.07024	1.02659	1.14709	extracellular	K05994	E3.4.11.10; bacterial leucyl aminopeptidase [EC:3.4.11.10]							OPR	KOG2195	Transferrin receptor and related proteins containing the protease-associated (PA) domain
J9VX34	RING-type domain-containing protein OS=Cryptococcus neoformans var. grubii serotype A (strain H99 / ATCC 208821 / CBS 10515 / FGSC 9487) OX=235443 GN=CNAG_01739 PE=4 SV=2	CNAG_01739	1.53008	0.0263885	Up	8.81	7	7	7	1619.63	1737.57	2274.18	3275.14	2762.61	2578.73	0.604912	0.648961	0.849378	1.22322	1.0318	0.963124	plasma membrane				GO:0001101 response to acid chemical; GO:0006508 proteolysis; GO:0006511 ubiquitin-dependent protein catabolic process; GO:0006807 nitrogen compound metabolic process; GO:0008152 metabolic process; GO:0009056 catabolic process; GO:0009057 macromolecule catabolic process; GO:0009719 response to endogenous stimulus; GO:0009987 cellular process; GO:0010033 response to organic substance; GO:0010243 r…	GO:0000151 ubiquitin ligase complex; GO:0000152 nuclear ubiquitin ligase complex; GO:0005622 intracellular anatomical structure; GO:0005634 nucleus; GO:0005635 nuclear envelope; GO:0005637 nuclear inner membrane; GO:0012505 endomembrane system; GO:0016020 membrane; GO:0019866 organelle inner membrane; GO:0031090 organelle membrane; GO:0031965 nuclear membrane; GO:0031967 organelle envelope; GO:00…	GO:0003824 catalytic activity; GO:0004842 ubiquitin-protein transferase activity; GO:0016740 transferase activity; GO:0019787 ubiquitin-like protein transferase activity; GO:0140096 catalytic activity, acting on a protein;	PF13920	PF13920 Zinc finger, C3HC4 type (RING finger)
J9VXA5	alpha-1,3-glucan synthase OS=Cryptococcus neoformans var. grubii serotype A (strain H99 / ATCC 208821 / CBS 10515 / FGSC 9487) OX=235443 GN=CNAG_03120 PE=3 SV=2	CNAG_03120	2.24702	0.00311967	Up	7.18	18	18	18	7819.29	8608.28	8304.31	20940.5	14322	20310.5	0.493478	0.543271	0.524088	1.32156	0.903866	1.2818	plasma membrane	K00749	E2.4.1.183; alpha-1,3-glucan synthase [EC:2.4.1.183]					PF00128; PF08323	PF00128 Alpha amylase, catalytic domain; PF08323 Starch synthase catalytic domain
J9VXR8	MRH domain-containing protein OS=Cryptococcus neoformans var. grubii serotype A (strain H99 / ATCC 208821 / CBS 10515 / FGSC 9487) OX=235443 GN=CNAG_05632 PE=4 SV=1	CNAG_05632	1.7079	0.04657	Up	19.63	4	4	4	2103.41	2313.44	1326.77	2790.62	3833.7	3185.22	0.771647	0.848698	0.486733	1.02375	1.40641	1.16851	plasma membrane	K10089	M6PR; cation-dependent mannose-6-phosphate receptor	map04145 Phagosome						TU	KOG4504	Cation-independent mannose-6-phosphate receptor CI-MPR
J9VYB0	Protein YAE1 OS=Cryptococcus neoformans var. grubii serotype A (strain H99 / ATCC 208821 / CBS 10515 / FGSC 9487) OX=235443 GN=CNAG_04581 PE=3 SV=1	CNAG_04581	0.491286	0.000946534	Down	14.02	4	4	4	12796.3	10986.8	11632	6333.55	5050.48	6014.91	1.97363	1.69455	1.79406	0.976854	0.77896	0.927708	nucleus	K03137	TFIIE2, GTF2E2, TFA2; transcription initiation factor TFIIE subunit beta	map03022 Basal transcription factors						S	KOG4774	Uncharacterized conserved protein
J9W1J0	Kexin OS=Cryptococcus neoformans var. grubii serotype A (strain H99 / ATCC 208821 / CBS 10515 / FGSC 9487) OX=235443 GN=CNAG_05446 PE=3 SV=1	CNAG_05446	2.03359	0.0161637	Up	5.14	5	5	5	4933.56	7290.97	8123	15633.8	11277.7	14467.1	0.35654	0.526906	0.587036	1.12983	0.815021	1.04551	extracellular	K01341	KEX2; kexin [EC:3.4.21.61]		GO:0006508 proteolysis; GO:0006807 nitrogen compound metabolic process; GO:0007323 peptide pheromone maturation; GO:0008152 metabolic process; GO:0009892 negative regulation of metabolic process; GO:0010466 negative regulation of peptidase activity; GO:0010467 gene expression; GO:0010605 negative regulation of macromolecule metabolic process; GO:0010951 negative regulation of endopeptidase activi…	GO:0000139 Golgi membrane; GO:0000322 storage vacuole; GO:0000323 lytic vacuole; GO:0000324 fungal-type vacuole; GO:0005622 intracellular anatomical structure; GO:0005737 cytoplasm; GO:0005773 vacuole; GO:0005794 Golgi apparatus; GO:0005802 trans-Golgi network; GO:0009986 cell surface; GO:0012505 endomembrane system; GO:0016020 membrane; GO:0031090 organelle membrane; GO:0031984 organelle subcomp…	GO:0003824 catalytic activity; GO:0004175 endopeptidase activity; GO:0004252 serine-type endopeptidase activity; GO:0004857 enzyme inhibitor activity; GO:0004866 endopeptidase inhibitor activity; GO:0004867 serine-type endopeptidase inhibitor activity; GO:0005488 binding; GO:0005515 protein binding; GO:0008233 peptidase activity; GO:0008236 serine-type peptidase activity; GO:0016787 hydrolase act…	PF00082	PF00082 Subtilase family	O	KOG3525	Subtilisin-like proprotein convertase
J9W2F6	Glucose oxidase OS=Cryptococcus neoformans var. grubii serotype A (strain H99 / ATCC 208821 / CBS 10515 / FGSC 9487) OX=235443 GN=CNAG_06081 PE=3 SV=1	CNAG_06081	1.65144	0.00650925	Up	7.04	5	5	5	13637.7	16918.3	14747	27502.2	21559.5	25753.4	0.624863	0.775176	0.67569	1.26012	0.98783	1.17999	extracellular							PF00732; PF05199	PF00732 GMC oxidoreductase; PF05199 GMC oxidoreductase	R	KOG1238	Glucose dehydrogenase/choline dehydrogenase/mandelonitrile lyase (GMC oxidoreductase family)
J9W379	26S proteasome complex subunit SEM1 OS=Cryptococcus neoformans var. grubii serotype A (strain H99 / ATCC 208821 / CBS 10515 / FGSC 9487) OX=235443 GN=CNAG_06402 PE=3 SV=1	CNAG_06402	1.88326	0.0476362	Up	25.23	2	2	2	918.709	1385.2	622.171	1644.81	1784.22	2081.54	0.719069	1.08419	0.48697	1.28738	1.3965	1.62921	nucleus	K10881	SHFM1, DSS1, RPN15; 26 proteasome complex subunit DSS1	map03050 Proteasome; map03440 Homologous recombination
T2BMM4	Aminotransferase class I/classII domain-containing protein OS=Cryptococcus neoformans var. grubii serotype A (strain H99 / ATCC 208821 / CBS 10515 / FGSC 9487) OX=235443 GN=CNAG_07986 PE=3 SV=1	CNAG_07986	1.85327	0.0164964	Up	12.18	7	6	6	967.187	1563.86	1569.79	2499.56	2498.87	2601.54	0.466117	0.753672	0.75653	1.20461	1.20428	1.25376	nucleus	K14455	GOT2; aspartate aminotransferase, mitochondrial [EC:2.6.1.1]	map00220 Arginine biosynthesis; map00250 Alanine, aspartate and glutamate metabolism; map00270 Cysteine and methionine metabolism; map00330 Arginine and proline metabolism; map00350 Tyrosine metabolism; map00360 Phenylalanine metabolism; map00400 Phenylalanine, tyrosine and tryptophan biosynthesis; map01100 Metabolic pathways; map01110 Biosynthesis of secondary metabolites; map01200 Carbon metabo…	GO:0000096 sulfur amino acid metabolic process; GO:0006082 organic acid metabolic process; GO:0006103 2-oxoglutarate metabolic process; GO:0006107 oxaloacetate metabolic process; GO:0006520 amino acid metabolic process; GO:0006528 asparagine metabolic process; GO:0006529 asparagine biosynthetic process; GO:0006530 asparagine catabolic process; GO:0006531 aspartate metabolic process; GO:0006532 as…	GO:0005622 intracellular anatomical structure; GO:0005737 cytoplasm; GO:0005739 mitochondrion; GO:0005759 mitochondrial matrix; GO:0031974 membrane-enclosed lumen; GO:0043226 organelle; GO:0043227 membrane-bounded organelle; GO:0043229 intracellular organelle; GO:0043231 intracellular membrane-bounded organelle; GO:0043233 organelle lumen; GO:0070013 intracellular organelle lumen;	GO:0003824 catalytic activity; GO:0004069 L-aspartate:2-oxoglutarate aminotransferase activity; GO:0008483 transaminase activity; GO:0016740 transferase activity; GO:0016769 transferase activity, transferring nitrogenous groups;	PF00155	PF00155 Aminotransferase class I and II	E	KOG1411	Aspartate aminotransferase/Glutamic oxaloacetic transaminase AAT1/GOT2
T2BNP2	DUF221-domain-containing protein OS=Cryptococcus neoformans var. grubii serotype A (strain H99 / ATCC 208821 / CBS 10515 / FGSC 9487) OX=235443 GN=CNAG_08018 PE=3 SV=1	CNAG_08018	1.72319	0.0108672	Up	2.57	3	3	3	841.485	1151.58	832.028	1725.43	1430.5	1712.25	0.675357	0.924232	0.667767	1.38479	1.14809	1.37421	plasma membrane							PF14703	PF14703 Cytosolic domain of 10TM putative phosphate transporter	R	KOG1134	Uncharacterized conserved protein
J9VE62	Uncharacterized protein OS=Cryptococcus neoformans var. grubii serotype A (strain H99 / ATCC 208821 / CBS 10515 / FGSC 9487) OX=235443 GN=CNAG_00465 PE=4 SV=1	CNAG_00465	1.76006	0.0469405	Up	25.32	2	2	2	15287.8	16118	8397.33	21591	23795	24669.7	0.713393	0.752133	0.391855	1.00753	1.11037	1.15119	nucleus	K02183	CALM; calmodulin	map04070 Phosphatidylinositol signaling system
J9VEM7	Mid2 domain-containing protein OS=Cryptococcus neoformans var. grubii serotype A (strain H99 / ATCC 208821 / CBS 10515 / FGSC 9487) OX=235443 GN=CNAG_00668 PE=4 SV=2	CNAG_00668	2.01655	0.0127548	Up	1.96	1	1	1	2151.17	1599.94	2432.32	4032.29	3445.25	4991.67	0.577667	0.429642	0.653166	1.08282	0.925174	1.34044	extracellular
J9VEU5	Adhesin domain-containing protein OS=Cryptococcus neoformans var. grubii serotype A (strain H99 / ATCC 208821 / CBS 10515 / FGSC 9487) OX=235443 GN=CNAG_00456 PE=4 SV=1	CNAG_00456	0.333443	3.04795e-05	Down	12.67	5	5	5	12962	13109.6	11343.8	4042.56	4359.26	4074.08	2.29201	2.31811	2.00587	0.714826	0.770827	0.7204	nucleus
J9VFA1	Alpha 1,2-mannosyltransferase OS=Cryptococcus neoformans var. grubii serotype A (strain H99 / ATCC 208821 / CBS 10515 / FGSC 9487) OX=235443 GN=CNAG_06782 PE=3 SV=1	CNAG_06782	0.65957	0.0005788	Down	17.39	9	9	9	14633.8	15531	16005.7	10534.8	10416.3	9501.58	1.2792	1.35762	1.39912	0.920887	0.910528	0.830569	mitochondria	K05535	MNN2; alpha 1,2-mannosyltransferase [EC:2.4.1.-]	map00513 Various types of N-glycan biosynthesis; map01100 Metabolic pathways
J9VFN3	Uncharacterized protein OS=Cryptococcus neoformans var. grubii serotype A (strain H99 / ATCC 208821 / CBS 10515 / FGSC 9487) OX=235443 GN=CNAG_03667 PE=4 SV=2	CNAG_03667	2.07743	0.0117991	Up	25.36	3	3	3	33733.1	39832	60423.4	93392.4	91001.2	93958.4	0.461168	0.544547	0.826054	1.27678	1.24409	1.28451	mitochondria
J9VFV2	Ribose 5-phosphate isomerase OS=Cryptococcus neoformans var. grubii serotype A (strain H99 / ATCC 208821 / CBS 10515 / FGSC 9487) OX=235443 GN=CNAG_00827 PE=3 SV=1	CNAG_00827	3.45237	9.75682e-06	Up	40.24	7	7	7	17374.2	17139.6	16127.4	60117.7	53956.1	60758.5	0.378118	0.373012	0.350983	1.30835	1.17426	1.3223	cytoplasm	K01808	rpiB; ribose 5-phosphate isomerase B [EC:5.3.1.6]	map00030 Pentose phosphate pathway; map00051 Fructose and mannose metabolism; map01100 Metabolic pathways; map01110 Biosynthesis of secondary metabolites; map01200 Carbon metabolism; map01230 Biosynthesis of amino acids
J9VFV3	Large subunit ribosomal protein L27Ae OS=Cryptococcus neoformans var. grubii serotype A (strain H99 / ATCC 208821 / CBS 10515 / FGSC 9487) OX=235443 GN=CNAG_03747 PE=3 SV=1	CNAG_03747	1.70247	0.0183602	Up	38.73	6	6	6	62266.3	69867.9	45192.5	91790.9	111193	98909.9	0.761081	0.853995	0.552388	1.12196	1.35911	1.20898	mitochondria	K02900	RP-L27Ae, RPL27A; large subunit ribosomal protein L27Ae	map03010 Ribosome	GO:0002181 cytoplasmic translation; GO:0006412 translation; GO:0006518 peptide metabolic process; GO:0006807 nitrogen compound metabolic process; GO:0008152 metabolic process; GO:0009058 biosynthetic process; GO:0009059 macromolecule biosynthetic process; GO:0009987 cellular process; GO:0010467 gene expression; GO:0019538 protein metabolic process; GO:0034641 cellular nitrogen compound metabolic …	GO:0005622 intracellular anatomical structure; GO:0005634 nucleus; GO:0005737 cytoplasm; GO:0005829 cytosol; GO:0005840 ribosome; GO:0015934 large ribosomal subunit; GO:0022625 cytosolic large ribosomal subunit; GO:0022626 cytosolic ribosome; GO:0030684 preribosome; GO:0030687 preribosome, large subunit precursor; GO:0032991 protein-containing complex; GO:0043226 organelle; GO:0043227 membrane-bo…	GO:0003676 nucleic acid binding; GO:0003723 RNA binding; GO:0003735 structural constituent of ribosome; GO:0005198 structural molecule activity; GO:0005488 binding; GO:0097159 organic cyclic compound binding; GO:1901363 heterocyclic compound binding;			J	KOG1742	60s ribosomal protein L15/L27
J9VG15	NADH dehydrogenase (Ubiquinone) 1 alpha subcomplex 4 OS=Cryptococcus neoformans var. grubii serotype A (strain H99 / ATCC 208821 / CBS 10515 / FGSC 9487) OX=235443 GN=CNAG_00149 PE=4 SV=1	CNAG_00149	2.50798	0.012144	Up	21.51	2	2	2	2678.78	2275.68	1877.55	5072.42	7791	4271.12	0.466961	0.396693	0.327292	0.884217	1.35812	0.744535	mitochondria	K03948	NDUFA4; NADH dehydrogenase (ubiquinone) 1 alpha subcomplex subunit 4	map00190 Oxidative phosphorylation; map01100 Metabolic pathways
J9VG39	Nitrogen regulatory protein areA GATA-like domain-containing protein OS=Cryptococcus neoformans var. grubii serotype A (strain H99 / ATCC 208821 / CBS 10515 / FGSC 9487) OX=235443 GN=CNAG_03841 PE=4 SV=1	CNAG_03841	1.76648	0.00448225	Up	5.57	4	4	4	2094.07	1952.22	1779.6	3009.43	3268.23	4013.67	0.735675	0.685841	0.625198	1.05725	1.14817	1.41006	nucleus				GO:0000122 negative regulation of transcription by RNA polymerase II; GO:0006355 regulation of DNA-templated transcription; GO:0006357 regulation of transcription by RNA polymerase II; GO:0006808 regulation of nitrogen utilization; GO:0007154 cell communication; GO:0007165 signal transduction; GO:0009889 regulation of biosynthetic process; GO:0009890 negative regulation of biosynthetic process; G…	GO:0005622 intracellular anatomical structure; GO:0005737 cytoplasm;		PF08550	PF08550 Fungal protein of unknown function (DUF1752)
J9VG64	Uncharacterized protein OS=Cryptococcus neoformans var. grubii serotype A (strain H99 / ATCC 208821 / CBS 10515 / FGSC 9487) OX=235443 GN=CNAG_07320 PE=3 SV=1	CNAG_07320	0.635345	0.014075	Down	10.97	6	6	6	14368.6	12663.7	17182.2	10288.8	9478.27	8324.41	1.19255	1.05105	1.42607	0.853939	0.786668	0.690901	nucleus	K06053	RBPSUH, RBPJK; recombining binding protein suppressor of hairless		GO:0006139 nucleobase-containing compound metabolic process; GO:0006351 DNA-templated transcription; GO:0006355 regulation of DNA-templated transcription; GO:0006357 regulation of transcription by RNA polymerase II; GO:0006366 transcription by RNA polymerase II; GO:0006725 cellular aromatic compound metabolic process; GO:0006807 nitrogen compound metabolic process; GO:0008152 metabolic process; G…	GO:0000228 nuclear chromosome; GO:0000785 chromatin; GO:0005622 intracellular anatomical structure; GO:0005634 nucleus; GO:0005694 chromosome; GO:0005737 cytoplasm; GO:0031974 membrane-enclosed lumen; GO:0031981 nuclear lumen; GO:0043226 organelle; GO:0043227 membrane-bounded organelle; GO:0043228 non-membrane-bounded organelle; GO:0043229 intracellular organelle; GO:0043231 intracellular membran…	GO:0000976 transcription cis-regulatory region binding; GO:0000977 RNA polymerase II transcription regulatory region sequence-specific DNA binding; GO:0000978 RNA polymerase II cis-regulatory region sequence-specific DNA binding; GO:0000981 DNA-binding transcription factor activity, RNA polymerase II-specific; GO:0000987 cis-regulatory region sequence-specific DNA binding; GO:0001067 transcriptio…	PF09271	PF09271 LAG1, DNA binding	K	KOG3743	Recombination signal binding protein-J kappa(CBF1, Su(H), HS2NF5)
J9VGE8	Golgi apparatus membrane protein TVP15 OS=Cryptococcus neoformans var. grubii serotype A (strain H99 / ATCC 208821 / CBS 10515 / FGSC 9487) OX=235443 GN=CNAG_03952 PE=4 SV=2	CNAG_03952	0.422004	0.0067153	Down	13.01	2	2	2	11440.8	14820.9	18038.3	6015.45	7427.47	5251.85	1.13561	1.47112	1.79048	0.597093	0.73725	0.521298	plasma membrane				GO:0006810 transport; GO:0016192 vesicle-mediated transport; GO:0051179 localization; GO:0051234 establishment of localization;	GO:0000139 Golgi membrane; GO:0005622 intracellular anatomical structure; GO:0005737 cytoplasm; GO:0005794 Golgi apparatus; GO:0012505 endomembrane system; GO:0016020 membrane; GO:0031090 organelle membrane; GO:0031984 organelle subcompartment; GO:0043226 organelle; GO:0043227 membrane-bounded organelle; GO:0043229 intracellular organelle; GO:0043231 intracellular membrane-bounded organelle; GO:0…
J9VGF7	PH domain-containing protein OS=Cryptococcus neoformans var. grubii serotype A (strain H99 / ATCC 208821 / CBS 10515 / FGSC 9487) OX=235443 GN=CNAG_03727 PE=4 SV=2	CNAG_03727	1.52094	0.0281178	Up	12.64	12	12	12	5940.84	5694.34	5594.7	10343.5	6887.01	8975.05	0.86874	0.832694	0.818123	1.51255	1.0071	1.31244	nucleus					GO:0005622 intracellular anatomical structure; GO:0005737 cytoplasm; GO:0005739 mitochondrion; GO:0005829 cytosol; GO:0043226 organelle; GO:0043227 membrane-bounded organelle; GO:0043229 intracellular organelle; GO:0043231 intracellular membrane-bounded organelle;
J9VGP0	Methylglutaconyl-CoA hydratase OS=Cryptococcus neoformans var. grubii serotype A (strain H99 / ATCC 208821 / CBS 10515 / FGSC 9487) OX=235443 GN=CNAG_00371 PE=3 SV=2	CNAG_00371	0.554456	0.0395751	Down	7.27	2	2	2	2397.6	2360.83	3761.53	1855.35	1246.47	1622.12	1.17168	1.15371	1.83822	0.906689	0.609136	0.792712	nucleus	K05607	AUH; methylglutaconyl-CoA hydratase [EC:4.2.1.18]	map00280 Valine, leucine and isoleucine degradation; map01100 Metabolic pathways				PF00378	PF00378 Enoyl-CoA hydratase/isomerase	I	KOG1679	Enoyl-CoA hydratase
J9VGS5	Uncharacterized protein OS=Cryptococcus neoformans var. grubii serotype A (strain H99 / ATCC 208821 / CBS 10515 / FGSC 9487) OX=235443 GN=CNAG_03847 PE=4 SV=2	CNAG_03847	2.08583	0.0261643	Up	3.23	1	1	1	1346.96	1634.75		3572.92	3363.56	2392.51	0.480014	0.582574		1.27328	1.19867	0.852616	extracellular
J9VH18	Membrane transporter OS=Cryptococcus neoformans var. grubii serotype A (strain H99 / ATCC 208821 / CBS 10515 / FGSC 9487) OX=235443 GN=CNAG_00539 PE=4 SV=1	CNAG_00539	0.619708	0.000855239	Down	10.92	7	7	7	54905.1	51977.6	56327.2	35992.2	30655.2	34495.1	1.33288	1.26181	1.3674	0.873746	0.744185	0.837403	plasma membrane				GO:0000296 spermine transport; GO:0006810 transport; GO:0006811 monoatomic ion transport; GO:0006812 monoatomic cation transport; GO:0006855 xenobiotic transmembrane transport; GO:0015846 polyamine transport; GO:0034220 monoatomic ion transmembrane transport; GO:0042221 response to chemical; GO:0050896 response to stimulus; GO:0051179 localization; GO:0051234 establishment of localization; GO:005…	GO:0000322 storage vacuole; GO:0000323 lytic vacuole; GO:0000324 fungal-type vacuole; GO:0000329 fungal-type vacuole membrane; GO:0005622 intracellular anatomical structure; GO:0005737 cytoplasm; GO:0005773 vacuole; GO:0005774 vacuolar membrane; GO:0005886 plasma membrane; GO:0016020 membrane; GO:0031090 organelle membrane; GO:0043226 organelle; GO:0043227 membrane-bounded organelle; GO:0043229 i…	GO:0000297 spermine transmembrane transporter activity; GO:0005215 transporter activity; GO:0008324 monoatomic cation transmembrane transporter activity; GO:0008519 ammonium transmembrane transporter activity; GO:0015075 monoatomic ion transmembrane transporter activity; GO:0015203 polyamine transmembrane transporter activity; GO:0022857 transmembrane transporter activity;			R	KOG0255	Synaptic vesicle transporter SVOP and related transporters (major facilitator superfamily)
J9VH33	Wax synthase domain-containing protein OS=Cryptococcus neoformans var. grubii serotype A (strain H99 / ATCC 208821 / CBS 10515 / FGSC 9487) OX=235443 GN=CNAG_00555 PE=3 SV=1	CNAG_00555	0.586793	0.0498597	Down	6.42	3	3	3	1587.81	2235.58	1586.35	1172.99	753.759	1247.65	1.06164	1.49475	1.06066	0.784284	0.503978	0.834203	plasma membrane
J9VH78	DUF1765-domain-containing protein OS=Cryptococcus neoformans var. grubii serotype A (strain H99 / ATCC 208821 / CBS 10515 / FGSC 9487) OX=235443 GN=CNAG_02930 PE=4 SV=2	CNAG_02930	1.70796	0.0405113	Up	2.67	4	4	4	1342.46	1790.29	1062.3	2907.01	2120.26	2137.7	0.71334	0.951302	0.564472	1.54469	1.12664	1.1359	nucleus
J9VH84	D-arabinitol 2-dehydrogenase OS=Cryptococcus neoformans var. grubii serotype A (strain H99 / ATCC 208821 / CBS 10515 / FGSC 9487) OX=235443 GN=CNAG_02925 PE=3 SV=1	CNAG_02925	1.55453	0.035883	Up	28.53	11	11	11	60926.3	70274.4	63186.1	120721	103984	77474.8	0.6973	0.804289	0.723163	1.38165	1.19009	0.886697	mitochondria	K17738	ARD; D-arabinitol 2-dehydrogenase [EC:1.1.1.250]	map00040 Pentose and glucuronate interconversions; map01100 Metabolic pathways				PF13561	PF13561 Enoyl-(Acyl carrier protein) reductase	R	KOG0725	Reductases with broad range of substrate specificities
J9VHC0	Uncharacterized protein OS=Cryptococcus neoformans var. grubii serotype A (strain H99 / ATCC 208821 / CBS 10515 / FGSC 9487) OX=235443 GN=CNAG_00647 PE=4 SV=1	CNAG_00647	1.66785	0.0140318	Up	15.2	2	2	2	14762.6	16550.8	19297.3	25586.1	25179.5	33645.6	0.670485	0.751701	0.876441	1.16206	1.1436	1.52811	mitochondria
J9VHD7	Uncharacterized protein OS=Cryptococcus neoformans var. grubii serotype A (strain H99 / ATCC 208821 / CBS 10515 / FGSC 9487) OX=235443 GN=CNAG_04088 PE=4 SV=1	CNAG_04088	0.506095	3.23681e-05	Down	29.6	4	4	4	16831.7	17958.4	18504.8	9221.75	9055.39	8695.13	1.66663	1.7782	1.8323	0.913114	0.896642	0.86097	mitochondria	K22866	TCTEX1D2; tctex1 domain-containing protein 2
J9VHE3	WSC domain-containing protein OS=Cryptococcus neoformans var. grubii serotype A (strain H99 / ATCC 208821 / CBS 10515 / FGSC 9487) OX=235443 GN=CNAG_02864 PE=4 SV=1	CNAG_02864	4.93569	4.51624e-05	Up	4.98	1	1	1	2451.79	3083.63	3134.82	14380	13514.2	14899.4	0.188363	0.236905	0.240838	1.10477	1.03825	1.14467	extracellular
J9VHF1	HIT-type domain-containing protein OS=Cryptococcus neoformans var. grubii serotype A (strain H99 / ATCC 208821 / CBS 10515 / FGSC 9487) OX=235443 GN=CNAG_06984 PE=4 SV=1	CNAG_06984	0.576652	0.020336	Down	3.96	3	3	3	3593.32	2291.31	2642.56	1743.92	1707.88	1465.42	1.75511	1.11916	1.29072	0.851793	0.83419	0.715763	cytoplasm,nucleus
J9VHF5	Sugar transporter OS=Cryptococcus neoformans var. grubii serotype A (strain H99 / ATCC 208821 / CBS 10515 / FGSC 9487) OX=235443 GN=CNAG_06963 PE=3 SV=1	CNAG_06963	2.19986	0.00296691	Up	4.68	3	3	3	5091.91	4073.17	3630.79	8336.43	10682	9130.68	0.541605	0.433246	0.386192	0.88671	1.1362	0.971191	plasma membrane	K08139	HXT; MFS transporter, SP family, sugar:H+ symporter	map04113 Meiosis - yeast						R	KOG0254	Predicted transporter (major facilitator superfamily)
J9VHQ3	Uncharacterized protein OS=Cryptococcus neoformans var. grubii serotype A (strain H99 / ATCC 208821 / CBS 10515 / FGSC 9487) OX=235443 GN=CNAG_02750 PE=4 SV=1	CNAG_02750	0.606438	0.00875025	Down	12.79	1	1	1	1770.87	1725.98		1104.72	932.064	1144.15	1.3507	1.31646		0.842606	0.710915	0.87268	mitochondria
J9VHQ5	Uncharacterized protein OS=Cryptococcus neoformans var. grubii serotype A (strain H99 / ATCC 208821 / CBS 10515 / FGSC 9487) OX=235443 GN=CNAG_00765 PE=4 SV=1	CNAG_00765	0.564946	0.03214	Down	3.1	1	1	1	11389.4	9033.84	8665.27	4142.52	5074.75	7216.17	1.59632	1.26617	1.21451	0.580608	0.711268	1.01141	nucleus
J9VHQ6	Cyclase OS=Cryptococcus neoformans var. grubii serotype A (strain H99 / ATCC 208821 / CBS 10515 / FGSC 9487) OX=235443 GN=CNAG_00011 PE=3 SV=1	CNAG_00011	0.600622	0.00303288	Down	12.5	4	4	4	18116.6	19963.5	18857.9	9759.21	12320.1	12118.9	1.39429	1.53643	1.45134	0.751088	0.948179	0.932694	cytoskeleton
J9VHQ8	Transcription factor IWS1 OS=Cryptococcus neoformans var. grubii serotype A (strain H99 / ATCC 208821 / CBS 10515 / FGSC 9487) OX=235443 GN=CNAG_02956 PE=3 SV=1	CNAG_02956	2.35397	0.00364391	Up	11.42	5	5	5	4036.42	4953.22	5508.92	13638.1	9469.08	11022	0.399259	0.489943	0.54491	1.349	0.936625	1.09023	nucleus	K17498	SPN1, IWS1; transcription factor SPN1		GO:0006139 nucleobase-containing compound metabolic process; GO:0006325 chromatin organization; GO:0006351 DNA-templated transcription; GO:0006354 DNA-templated transcription elongation; GO:0006355 regulation of DNA-templated transcription; GO:0006357 regulation of transcription by RNA polymerase II; GO:0006366 transcription by RNA polymerase II; GO:0006368 transcription elongation by RNA polymer…	GO:0005622 intracellular anatomical structure; GO:0005634 nucleus; GO:0005654 nucleoplasm; GO:0008023 transcription elongation factor complex; GO:0031974 membrane-enclosed lumen; GO:0031981 nuclear lumen; GO:0032991 protein-containing complex; GO:0043226 organelle; GO:0043227 membrane-bounded organelle; GO:0043229 intracellular organelle; GO:0043231 intracellular membrane-bounded organelle; GO:00…	GO:0140110 transcription regulator activity;	PF08711	PF08711 TFIIS helical bundle-like domain	S	KOG1793	Uncharacterized conserved protein
J9VHU8	Sm domain-containing protein OS=Cryptococcus neoformans var. grubii serotype A (strain H99 / ATCC 208821 / CBS 10515 / FGSC 9487) OX=235443 GN=CNAG_02689 PE=4 SV=2	CNAG_02689	0.498524	0.0266387	Down	13.38	2	2	2	2068.2	2090.16	3369.75	1550	1155.31	1047.63	1.22873	1.24178	2.00199	0.920867	0.686378	0.622405	nucleus	K20824	NAA38; N-alpha-acetyltransferase 38, NatC auxiliary subunit					PF01423	PF01423 LSM domain
J9VI16	Rab-GAP TBC domain-containing protein OS=Cryptococcus neoformans var. grubii serotype A (strain H99 / ATCC 208821 / CBS 10515 / FGSC 9487) OX=235443 GN=CNAG_07566 PE=4 SV=2	CNAG_07566	1.65034	0.00121007	Up	11.47	6	6	6	7439.5	6675.02	6504.62	11068	10611.3	12349.2	0.765341	0.686695	0.669165	1.13862	1.09164	1.27043	nucleus	K20242	EVI5; ecotropic viral integration site 5 protein		GO:0006810 transport; GO:0006886 intracellular protein transport; GO:0006888 endoplasmic reticulum to Golgi vesicle-mediated transport; GO:0008104 protein localization; GO:0015031 protein transport; GO:0015833 peptide transport; GO:0016192 vesicle-mediated transport; GO:0023052 signaling; GO:0031338 regulation of vesicle fusion; GO:0032879 regulation of localization; GO:0033036 macromolecule loca…	GO:0000131 incipient cellular bud site; GO:0005622 intracellular anatomical structure; GO:0005737 cytoplasm; GO:0005798 Golgi-associated vesicle; GO:0005829 cytosol; GO:0005886 plasma membrane; GO:0005933 cellular bud; GO:0005934 cellular bud tip; GO:0005935 cellular bud neck; GO:0012505 endomembrane system; GO:0016020 membrane; GO:0030427 site of polarized growth; GO:0031410 cytoplasmic vesicle;…	GO:0005096 GTPase activator activity; GO:0005488 binding; GO:0005515 protein binding; GO:0008047 enzyme activator activity; GO:0019899 enzyme binding; GO:0030234 enzyme regulator activity; GO:0030695 GTPase regulator activity; GO:0031267 small GTPase binding; GO:0051020 GTPase binding; GO:0060589 nucleoside-triphosphatase regulator activity; GO:0098772 molecular function regulator activity;			R	KOG1102	Rab6 GTPase activator GAPCenA and related TBC domain proteins
J9VI53	Serine/threonine protein kinase OS=Cryptococcus neoformans var. grubii serotype A (strain H99 / ATCC 208821 / CBS 10515 / FGSC 9487) OX=235443 GN=CNAG_02820 PE=4 SV=1	CNAG_02820	0.464916	0.0163121	Down	1.2	1	1	1	3012.44	3064.69	3539.27	1151.25	1207.19	2112.38	1.53193	1.5585	1.79984	0.585451	0.613898	1.07422	nucleus	K06276	PDPK1; 3-phosphoinositide dependent protein kinase-1 [EC:2.7.11.1]	map04011 MAPK signaling pathway - yeast				PF00069	PF00069 Protein kinase domain	T	KOG0592	3-phosphoinositide-dependent protein kinase (PDK1)
J9VI67	Uncharacterized protein OS=Cryptococcus neoformans var. grubii serotype A (strain H99 / ATCC 208821 / CBS 10515 / FGSC 9487) OX=235443 GN=CNAG_07576 PE=4 SV=1	CNAG_07576	0.561281	0.00461983	Down	35.94	2	2	2	5129.12	4919.97	5627.04	3508.62	2628.03	2662.07	1.37627	1.32015	1.50987	0.941447	0.705164	0.714297	extracellular
J9VI72	Fungal-type protein kinase domain-containing protein OS=Cryptococcus neoformans var. grubii serotype A (strain H99 / ATCC 208821 / CBS 10515 / FGSC 9487) OX=235443 GN=CNAG_06703 PE=4 SV=1	CNAG_06703	1.9966	0.010705	Up	22.98	15	1	1	593.195	723.931	956.648	1306.35	1577.84	1655.62	0.454102	0.554182	0.732331	1.00003	1.20787	1.26741	cytoplasm
J9VIH1	RING-type domain-containing protein OS=Cryptococcus neoformans var. grubii serotype A (strain H99 / ATCC 208821 / CBS 10515 / FGSC 9487) OX=235443 GN=CNAG_04987 PE=4 SV=2	CNAG_04987	1.6805	0.0336687	Up	1.79	1	1	1	768.151		897.238	1504.1	1143.61	1550.33	0.641943		0.74982	1.25697	0.955713	1.29561	extracellular	K15692	RNF13, RZF; E3 ubiquitin-protein ligase RNF13 [EC:2.3.2.27]		GO:0006807 nitrogen compound metabolic process; GO:0008152 metabolic process; GO:0009987 cellular process; GO:0019538 protein metabolic process; GO:0036211 protein modification process; GO:0043170 macromolecule metabolic process; GO:0043412 macromolecule modification; GO:0044237 cellular metabolic process; GO:0044238 primary metabolic process; GO:0070647 protein modification by small protein conj…		GO:0003824 catalytic activity; GO:0016740 transferase activity; GO:0019787 ubiquitin-like protein transferase activity; GO:0061659 ubiquitin-like protein ligase activity; GO:0140096 catalytic activity, acting on a protein;	PF13639	PF13639 Ring finger domain	O	KOG4628	Predicted E3 ubiquitin ligase
J9VIJ7	Glycosyl transferase CAP10 domain-containing protein OS=Cryptococcus neoformans var. grubii serotype A (strain H99 / ATCC 208821 / CBS 10515 / FGSC 9487) OX=235443 GN=CNAG_03735 PE=4 SV=2	CNAG_03735	1.70258	0.00478472	Up	8.01	5	5	5	4541.18	3463.36	4193.14	6272.69	7414.73	7080.07	0.740431	0.564695	0.683684	1.02275	1.20896	1.15439	extracellular	K11702	CXT1; beta-1,2-xylosyltransferase [EC:2.4.2.-]							R	KOG2458	Endoplasmic reticulum protein EP58, contains filamin rod domain and KDEL motif
J9VIQ7	PIN domain-containing protein OS=Cryptococcus neoformans var. grubii serotype A (strain H99 / ATCC 208821 / CBS 10515 / FGSC 9487) OX=235443 GN=CNAG_07351 PE=4 SV=2	CNAG_07351	0.529416	0.00263909	Down	3.64	4	4	4	6673.59	6178.35	5080.45	2945.81	3471.34	3076.55	1.80009	1.6665	1.37036	0.794582	0.936334	0.829847	mitochondria	K11124	SMG6, EST1A; protein SMG6 [EC:3.1.-.-]	map03015 mRNA surveillance pathway				PF13638	PF13638 PIN domain	A	KOG2162	Nonsense-mediated mRNA decay protein
J9VIT4	Succinate dehydrogenase, cytochrome b556 subunit OS=Cryptococcus neoformans var. grubii serotype A (strain H99 / ATCC 208821 / CBS 10515 / FGSC 9487) OX=235443 GN=CNAG_07356 PE=4 SV=1	CNAG_07356	0.622436	0.00673769	Down	4.52	1	1	1	33700.4	34055.6	25950.3	19448.2	18851.1	20026.9	1.44377	1.45899	1.11175	0.833187	0.807606	0.857979	mitochondria	K00236	SDHC, SDH3; succinate dehydrogenase (ubiquinone) cytochrome b560 subunit	map00020 Citrate cycle (TCA cycle); map00190 Oxidative phosphorylation; map01100 Metabolic pathways; map01110 Biosynthesis of secondary metabolites; map01200 Carbon metabolism	GO:0006082 organic acid metabolic process; GO:0006091 generation of precursor metabolites and energy; GO:0006105 succinate metabolic process; GO:0006119 oxidative phosphorylation; GO:0006121 mitochondrial electron transport, succinate to ubiquinone; GO:0006139 nucleobase-containing compound metabolic process; GO:0006163 purine nucleotide metabolic process; GO:0006605 protein targeting; GO:0006626…	GO:0005622 intracellular anatomical structure; GO:0005737 cytoplasm; GO:0005739 mitochondrion; GO:0005740 mitochondrial envelope; GO:0005743 mitochondrial inner membrane; GO:0005746 mitochondrial respirasome; GO:0005749 mitochondrial respiratory chain complex II, succinate dehydrogenase complex (ubiquinone); GO:0016020 membrane; GO:0019866 organelle inner membrane; GO:0031090 organelle membrane; …	GO:0000104 succinate dehydrogenase activity; GO:0003824 catalytic activity; GO:0008177 succinate dehydrogenase (ubiquinone) activity; GO:0016491 oxidoreductase activity; GO:0016627 oxidoreductase activity, acting on the CH-CH group of donors; GO:0016635 oxidoreductase activity, acting on the CH-CH group of donors, quinone or related compound as acceptor;			G	KOG0449	Succinate dehydrogenase, cytochrome b subunit
J9VIV9	Transcriptional activator SPT7 OS=Cryptococcus neoformans var. grubii serotype A (strain H99 / ATCC 208821 / CBS 10515 / FGSC 9487) OX=235443 GN=CNAG_03850 PE=4 SV=2	CNAG_03850	1.85217	0.0287547	Up	5.79	5	5	5	2151.26	3607.31	2979.96	5711.66	4288.84	6184.77	0.457493	0.76714	0.633726	1.21466	0.912076	1.31527	nucleus	K11359	SPT7; transcriptional activator SPT7		GO:0000003 reproduction; GO:0000747 conjugation with cellular fusion; GO:0006325 chromatin organization; GO:0006338 chromatin remodeling; GO:0006355 regulation of DNA-templated transcription; GO:0006357 regulation of transcription by RNA polymerase II; GO:0006473 protein acetylation; GO:0006475 internal protein amino acid acetylation; GO:0006807 nitrogen compound metabolic process; GO:0006996 org…	GO:0000123 histone acetyltransferase complex; GO:0000124 SAGA complex; GO:0000228 nuclear chromosome; GO:0000785 chromatin; GO:0005622 intracellular anatomical structure; GO:0005634 nucleus; GO:0005654 nucleoplasm; GO:0005694 chromosome; GO:0005737 cytoplasm; GO:0005739 mitochondrion; GO:0031248 protein acetyltransferase complex; GO:0031974 membrane-enclosed lumen; GO:0031981 nuclear lumen; GO:00…	GO:0005198 structural molecule activity;	PF00439	PF00439 Bromodomain	BK	KOG1472	Histone acetyltransferase SAGA/ADA, catalytic subunit PCAF/GCN5 and related proteins
J9VIZ3	Isochorismatase hydrolase OS=Cryptococcus neoformans var. grubii serotype A (strain H99 / ATCC 208821 / CBS 10515 / FGSC 9487) OX=235443 GN=CNAG_06935 PE=3 SV=1	CNAG_06935	0.499179	0.00612903	Down	7.85	2	2	2	162620	161286	181115	66057.8	103238	82800.2	1.51339	1.50097	1.6855	0.614751	0.96076	0.770561	cytoplasm
J9VJ02	Cyclin OS=Cryptococcus neoformans var. grubii serotype A (strain H99 / ATCC 208821 / CBS 10515 / FGSC 9487) OX=235443 GN=CNAG_00442 PE=4 SV=1	CNAG_00442	0.565445	0.0131634	Down	1.88	1	1	0	4927.52	5857.63	5505.62	3448.8	3420.18	2342.55	1.31746	1.56615	1.47203	0.9221	0.914448	0.626324	mitochondria	K06656	PCL1; PHO85 cyclin-1	map04111 Cell cycle - yeast	GO:0000079 regulation of cyclin-dependent protein serine/threonine kinase activity; GO:0000082 G1/S transition of mitotic cell cycle; GO:0000278 mitotic cell cycle; GO:0001932 regulation of protein phosphorylation; GO:0006355 regulation of DNA-templated transcription; GO:0006996 organelle organization; GO:0007010 cytoskeleton organization; GO:0007049 cell cycle; GO:0009889 regulation of biosynthe…	GO:0000131 incipient cellular bud site; GO:0000307 cyclin-dependent protein kinase holoenzyme complex; GO:0005622 intracellular anatomical structure; GO:0005634 nucleus; GO:0005933 cellular bud; GO:0005934 cellular bud tip; GO:0005935 cellular bud neck; GO:0030427 site of polarized growth; GO:0032991 protein-containing complex; GO:0043226 organelle; GO:0043227 membrane-bounded organelle; GO:00432…	GO:0016538 cyclin-dependent protein serine/threonine kinase regulator activity; GO:0019207 kinase regulator activity; GO:0019887 protein kinase regulator activity; GO:0030234 enzyme regulator activity; GO:0098772 molecular function regulator activity;	PF00134	PF00134 Cyclin, N-terminal domain	R	KOG1674	Cyclin
J9VJ10	Isovaleryl-CoA dehydrogenase OS=Cryptococcus neoformans var. grubii serotype A (strain H99 / ATCC 208821 / CBS 10515 / FGSC 9487) OX=235443 GN=CNAG_00452 PE=3 SV=2	CNAG_00452	0.545292	0.00268666	Down	5.42	2	2	2	10998.9	10164.1	10237.1	4744.25	6090.09	6287.88	1.54755	1.4301	1.44037	0.66752	0.856881	0.88471	mitochondria	K00253	IVD, ivd; isovaleryl-CoA dehydrogenase [EC:1.3.8.4]	map00280 Valine, leucine and isoleucine degradation; map01100 Metabolic pathways				PF02771; PF02770; PF00441	PF02771 Acyl-CoA dehydrogenase, N-terminal domain; PF02770 Acyl-CoA dehydrogenase, middle domain; PF00441 Acyl-CoA dehydrogenase, C-terminal domain	EI	KOG0141	Isovaleryl-CoA dehydrogenase
J9VJ82	WD-repeat protein 23 OS=Cryptococcus neoformans var. grubii serotype A (strain H99 / ATCC 208821 / CBS 10515 / FGSC 9487) OX=235443 GN=CNAG_00528 PE=4 SV=2	CNAG_00528	1.77776	0.0268892	Up	5.78	4	4	4	3111.25	4842.57	4581.22	8872.9	6331.67	7079.73	0.477425	0.743098	0.702993	1.36156	0.971602	1.08639	nucleus	K11801	DCAF11; DDB1- and CUL4-associated factor 11							R	KOG0266	WD40 repeat-containing protein
J9VJA1	Uncharacterized protein OS=Cryptococcus neoformans var. grubii serotype A (strain H99 / ATCC 208821 / CBS 10515 / FGSC 9487) OX=235443 GN=CNAG_05038 PE=4 SV=1	CNAG_05038	1.61146	0.0230404	Up	13.76	2	2	2	3908.94	4374.41	2990.42	5508.39	5683.41	6975.39	0.700404	0.783807	0.535824	0.986994	1.01835	1.24985	mitochondria
J9VJB4	Uncharacterized protein OS=Cryptococcus neoformans var. grubii serotype A (strain H99 / ATCC 208821 / CBS 10515 / FGSC 9487) OX=235443 GN=CNAG_00563 PE=4 SV=1	CNAG_00563	0.593107	0.000188844	Down	35.04	9	9	9	18302	20189.6	18787.9	11929.6	11046.5	10996.8	1.45891	1.60937	1.49764	0.950943	0.880548	0.876587	extracellular
J9VJC3	NADH dehydrogenase (Ubiquinone) 1 alpha subcomplex 6 OS=Cryptococcus neoformans var. grubii serotype A (strain H99 / ATCC 208821 / CBS 10515 / FGSC 9487) OX=235443 GN=CNAG_00573 PE=3 SV=1	CNAG_00573	0.558393	0.0152813	Down	23.66	4	4	4	26432.7	20684.4	22932.3	12004.8	16409.9	10700.4	1.48957	1.16564	1.29231	0.676512	0.924754	0.603004	mitochondria	K03950	NDUFA6; NADH dehydrogenase (ubiquinone) 1 alpha subcomplex subunit 6	map00190 Oxidative phosphorylation; map01100 Metabolic pathways		GO:0005622 intracellular anatomical structure; GO:0005737 cytoplasm; GO:0005739 mitochondrion; GO:0005740 mitochondrial envelope; GO:0005743 mitochondrial inner membrane; GO:0016020 membrane; GO:0019866 organelle inner membrane; GO:0031090 organelle membrane; GO:0031966 mitochondrial membrane; GO:0031967 organelle envelope; GO:0031975 envelope; GO:0043226 organelle; GO:0043227 membrane-bounded or…				C	KOG3426	NADH:ubiquinone oxidoreductase, NDUFA6/B14 subunit
J9VJC5	Large ribosomal subunit protein eL42 OS=Cryptococcus neoformans var. grubii serotype A (strain H99 / ATCC 208821 / CBS 10515 / FGSC 9487) OX=235443 GN=CNAG_04011 PE=3 SV=1	CNAG_04011	1.6676	0.00582768	Up	29.35	5	5	5	84163.1	95380.2	68700.3	141975	137715	134280	0.747534	0.847164	0.610194	1.26102	1.22318	1.19267	mitochondria	K02921	RP-L37Ae, RPL37A; large subunit ribosomal protein L37Ae	map03010 Ribosome	GO:0002181 cytoplasmic translation; GO:0006412 translation; GO:0006518 peptide metabolic process; GO:0006807 nitrogen compound metabolic process; GO:0008152 metabolic process; GO:0009058 biosynthetic process; GO:0009059 macromolecule biosynthetic process; GO:0009987 cellular process; GO:0010467 gene expression; GO:0019538 protein metabolic process; GO:0034641 cellular nitrogen compound metabolic …	GO:0005622 intracellular anatomical structure; GO:0005737 cytoplasm; GO:0005829 cytosol; GO:0005840 ribosome; GO:0015934 large ribosomal subunit; GO:0022625 cytosolic large ribosomal subunit; GO:0022626 cytosolic ribosome; GO:0032991 protein-containing complex; GO:0043226 organelle; GO:0043228 non-membrane-bounded organelle; GO:0043229 intracellular organelle; GO:0043232 intracellular non-membran…	GO:0003735 structural constituent of ribosome; GO:0005198 structural molecule activity;			J	KOG0402	60S ribosomal protein L37
J9VJK5	Uncharacterized protein OS=Cryptococcus neoformans var. grubii serotype A (strain H99 / ATCC 208821 / CBS 10515 / FGSC 9487) OX=235443 GN=CNAG_05123 PE=4 SV=2	CNAG_05123	1.56256	0.00344915	Up	19.39	5	5	5	3800.92	3786.3	3516.34	5491.37	6568.01	5290.57	0.764464	0.761524	0.707228	1.10446	1.321	1.06407	plasma membrane
J9VJM8	Beta-1,2-xylosyltransferase 1 OS=Cryptococcus neoformans var. grubii serotype A (strain H99 / ATCC 208821 / CBS 10515 / FGSC 9487) OX=235443 GN=CNAG_05148 PE=4 SV=1	CNAG_05148	1.5154	8.66701e-05	Up	24.33	17	17	17	21908.6	23429.2	21684.4	33261.1	34116.4	34187.7	0.661443	0.707352	0.654674	1.00419	1.03001	1.03216	extracellular	K11702	CXT1; beta-1,2-xylosyltransferase [EC:2.4.2.-]		GO:0000271 polysaccharide biosynthetic process; GO:0005975 carbohydrate metabolic process; GO:0005976 polysaccharide metabolic process; GO:0006629 lipid metabolic process; GO:0006643 membrane lipid metabolic process; GO:0006664 glycolipid metabolic process; GO:0006665 sphingolipid metabolic process; GO:0006687 glycosphingolipid metabolic process; GO:0006688 glycosphingolipid biosynthetic process;…	GO:0012505 endomembrane system;	GO:0003824 catalytic activity; GO:0008194 UDP-glycosyltransferase activity; GO:0016740 transferase activity; GO:0016757 glycosyltransferase activity; GO:0016758 hexosyltransferase activity; GO:0016763 pentosyltransferase activity; GO:0035252 UDP-xylosyltransferase activity; GO:0042285 xylosyltransferase activity; GO:0046527 glucosyltransferase activity;			R	KOG2458	Endoplasmic reticulum protein EP58, contains filamin rod domain and KDEL motif
J9VJT2	Amidohydrolase-related domain-containing protein OS=Cryptococcus neoformans var. grubii serotype A (strain H99 / ATCC 208821 / CBS 10515 / FGSC 9487) OX=235443 GN=CNAG_01420 PE=4 SV=2	CNAG_01420	1.69698	0.0327649	Up	6.8	2	2	2	6927.15	8955.34	5020.67	12795	11008.7	11668.5	0.635512	0.821583	0.460608	1.17384	1.00996	1.07049	extracellular
J9VJX9	Nucleolar protein 15 OS=Cryptococcus neoformans var. grubii serotype A (strain H99 / ATCC 208821 / CBS 10515 / FGSC 9487) OX=235443 GN=CNAG_07511 PE=4 SV=1	CNAG_07511	1.53405	0.0128597	Up	25.05	12	12	12	24093.4	31307	23491.4	43203.1	37190.5	40630.7	0.67454	0.876498	0.657685	1.20955	1.04122	1.13753	nucleus	K14838	NOP15; nucleolar protein 15		GO:0000910 cytokinesis; GO:0000912 assembly of actomyosin apparatus involved in cytokinesis; GO:0000915 actomyosin contractile ring assembly; GO:0006996 organelle organization; GO:0007010 cytoskeleton organization; GO:0007049 cell cycle; GO:0009987 cellular process; GO:0016043 cellular component organization; GO:0022402 cell cycle process; GO:0022607 cellular component assembly; GO:0022613 ribonu…	GO:0005622 intracellular anatomical structure; GO:0005634 nucleus; GO:0005730 nucleolus; GO:0030684 preribosome; GO:0030687 preribosome, large subunit precursor; GO:0031974 membrane-enclosed lumen; GO:0031981 nuclear lumen; GO:0032991 protein-containing complex; GO:0043226 organelle; GO:0043227 membrane-bounded organelle; GO:0043228 non-membrane-bounded organelle; GO:0043229 intracellular organel…	GO:0003676 nucleic acid binding; GO:0003723 RNA binding; GO:0005488 binding; GO:0019843 rRNA binding; GO:0097159 organic cyclic compound binding; GO:1901363 heterocyclic compound binding;	PF00076	PF00076 RNA recognition motif. (a.k.a. RRM, RBD, or RNP domain)	R	KOG4208	Nucleolar RNA-binding protein NIFK
J9VK47	Uncharacterized protein OS=Cryptococcus neoformans var. grubii serotype A (strain H99 / ATCC 208821 / CBS 10515 / FGSC 9487) OX=235443 GN=CNAG_06866 PE=4 SV=1	CNAG_06866	0.568223	0.0116569	Down	58.33	5	5	5	19333.2	19854.5	16546.1	8431.95	12668	10569.3	1.52186	1.56289	1.30246	0.66374	0.99719	0.831986	cytoplasm
J9VK61	LEA domain protein OS=Cryptococcus neoformans var. grubii serotype A (strain H99 / ATCC 208821 / CBS 10515 / FGSC 9487) OX=235443 GN=CNAG_00848 PE=4 SV=2	CNAG_00848	2.26423	0.0170807	Up	41.46	47	47	47	244912	188207	186509	550752	315670	536559	0.77934	0.598898	0.593495	1.75256	1.0045	1.7074	nucleus
J9VKG5	Long-chain fatty acid transporter OS=Cryptococcus neoformans var. grubii serotype A (strain H99 / ATCC 208821 / CBS 10515 / FGSC 9487) OX=235443 GN=CNAG_01191 PE=4 SV=1	CNAG_01191	0.609176	0.0175919	Down	6.72	3	3	3	3637.14	2929.57	4025.84	1935.86	1985.16	2531.71	1.40297	1.13004	1.5529	0.746727	0.765744	0.976567	nucleus	K08762	DBI, ACBP; diazepam-binding inhibitor (GABA receptor modulator, acyl-CoA-binding protein)					PF00887	PF00887 Acyl CoA binding protein	I	KOG0817	Acyl-CoA-binding protein
J9VKG6	Golgi to ER traffic protein 2 OS=Cryptococcus neoformans var. grubii serotype A (strain H99 / ATCC 208821 / CBS 10515 / FGSC 9487) OX=235443 GN=CNAG_01399 PE=4 SV=1	CNAG_01399	0.649883	0.03322	Down	2.34	1	1	1	6597.76	5957.54		4361.53	4460.92	3416.76	1.36732	1.23464		0.903881	0.924479	0.708087	plasma membrane	K22386	GET2; GET complex subunit GET2
J9VKI2	Protein translocase SEC61 complex gamma subunit OS=Cryptococcus neoformans var. grubii serotype A (strain H99 / ATCC 208821 / CBS 10515 / FGSC 9487) OX=235443 GN=CNAG_00067 PE=3 SV=1	CNAG_00067	0.625453	0.0292947	Down	38.57	3	3	3	5444.01	5057.16	4544.75	3441.51	3617.07	2351.93	1.48781	1.38209	1.24205	0.940541	0.98852	0.642766	mitochondria	K07342	SEC61G, SSS1, secE; protein transport protein SEC61 subunit gamma and related proteins	map03060 Protein export; map04141 Protein processing in endoplasmic reticulum; map04145 Phagosome	GO:0006605 protein targeting; GO:0006612 protein targeting to membrane; GO:0006613 cotranslational protein targeting to membrane; GO:0006614 SRP-dependent cotranslational protein targeting to membrane; GO:0006616 SRP-dependent cotranslational protein targeting to membrane, translocation; GO:0006620 post-translational protein targeting to endoplasmic reticulum membrane; GO:0006810 transport; GO:00…	GO:0005622 intracellular anatomical structure; GO:0005737 cytoplasm; GO:0005783 endoplasmic reticulum; GO:0005784 Sec61 translocon complex; GO:0005789 endoplasmic reticulum membrane; GO:0005791 rough endoplasmic reticulum; GO:0012505 endomembrane system; GO:0016020 membrane; GO:0030867 rough endoplasmic reticulum membrane; GO:0031090 organelle membrane; GO:0031984 organelle subcompartment; GO:003…	GO:0005198 structural molecule activity; GO:0005215 transporter activity;			U	KOG3498	Preprotein translocase, gamma subunit
J9VKU4	Phospholipid transporter OS=Cryptococcus neoformans var. grubii serotype A (strain H99 / ATCC 208821 / CBS 10515 / FGSC 9487) OX=235443 GN=CNAG_01055 PE=4 SV=2	CNAG_01055	2.46073	0.00184339	Up	6.61	3	3	3	1089.25	1213.7	1102.19	2187.31	3035.38	3156.45	0.487878	0.543619	0.493674	0.979702	1.35955	1.41378	plasma membrane				GO:0001407 glycerophosphodiester transmembrane transport; GO:0006810 transport; GO:0006811 monoatomic ion transport; GO:0006820 monoatomic anion transport; GO:0015711 organic anion transport; GO:0015748 organophosphate ester transport; GO:0034220 monoatomic ion transmembrane transport; GO:0051179 localization; GO:0051234 establishment of localization; GO:0055085 transmembrane transport; GO:007170…	GO:0005886 plasma membrane; GO:0016020 membrane; GO:0071944 cell periphery;	GO:0001406 glycerophosphodiester transmembrane transporter activity; GO:0005215 transporter activity; GO:0008509 monoatomic anion transmembrane transporter activity; GO:0008514 organic anion transmembrane transporter activity; GO:0015075 monoatomic ion transmembrane transporter activity; GO:0015605 organophosphate ester transmembrane transporter activity; GO:0022857 transmembrane transporter acti…			P	KOG0252	Inorganic phosphate transporter
J9VKX0	Short-chain dehydrogenase/reductase SDR OS=Cryptococcus neoformans var. grubii serotype A (strain H99 / ATCC 208821 / CBS 10515 / FGSC 9487) OX=235443 GN=CNAG_03754 PE=3 SV=2	CNAG_03754	0.442591	0.000182436	Down	12.3	3	3	3	5813.96	6033.92	5670.14	2439.86	2418.09	2895.37	1.74262	1.80855	1.69952	0.731301	0.724776	0.867831	cytoplasm							PF13561	PF13561 Enoyl-(Acyl carrier protein) reductase	R	KOG0725	Reductases with broad range of substrate specificities
J9VKX2	SH3 domain-containing protein OS=Cryptococcus neoformans var. grubii serotype A (strain H99 / ATCC 208821 / CBS 10515 / FGSC 9487) OX=235443 GN=CNAG_01020 PE=4 SV=1	CNAG_01020	0.654904	0.0112604	Down	15.68	5	5	5	5040.57	6356.19	6196.44	3552.47	3660.83	4308.55	1.12825	1.42273	1.38697	0.795163	0.819418	0.964399	cytoplasm,nucleus
J9VKY2	Hypervirulence associated protein TUDOR domain-containing protein OS=Cryptococcus neoformans var. grubii serotype A (strain H99 / ATCC 208821 / CBS 10515 / FGSC 9487) OX=235443 GN=CNAG_02591 PE=1 SV=1	CNAG_02591	1.74952	0.0330073	Up	46.67	3	3	3	9881.91	13918.4	9113.56	17377.2	23915.8	16290.5	0.63171	0.889746	0.582592	1.11085	1.52884	1.04138	nucleus							PF11160	PF11160 Hypervirulence associated proteins TUDOR domain
J9VL69	Uncharacterized protein OS=Cryptococcus neoformans var. grubii serotype A (strain H99 / ATCC 208821 / CBS 10515 / FGSC 9487) OX=235443 GN=CNAG_00277 PE=4 SV=2	CNAG_00277	0.588156	0.0102054	Down	6.93	1	1	1	14845.6	14729	13986.6	9649.68	9298.55	6672.54	1.38019	1.36935	1.30032	0.897124	0.86448	0.620342	nucleus
J9VLD3	Class III aminotransferase OS=Cryptococcus neoformans var. grubii serotype A (strain H99 / ATCC 208821 / CBS 10515 / FGSC 9487) OX=235443 GN=CNAG_07802 PE=3 SV=2	CNAG_07802	2.86587	0.00137073	Up	8.78	4	4	4		877.506	1064.09	2548.01	2886.68	2911.86		0.302847	0.367242	0.879376	0.996259	1.00495	mitochondria	K10590	TRIP12; E3 ubiquitin-protein ligase TRIP12 [EC:2.3.2.26]	map04120 Ubiquitin mediated proteolysis			GO:0003824 catalytic activity; GO:0005488 binding; GO:0008483 transaminase activity; GO:0016740 transferase activity; GO:0016769 transferase activity, transferring nitrogenous groups; GO:0019842 vitamin binding; GO:0030170 pyridoxal phosphate binding; GO:0036094 small molecule binding; GO:0043167 ion binding; GO:0043168 anion binding; GO:0070279 vitamin B6 binding; GO:0097159 organic cyclic compo…	PF00202	PF00202 Aminotransferase class-III	E	KOG1404	Alanine-glyoxylate aminotransferase AGT2
J9VLE0	Aldehyde dehydrogenase (NAD ) OS=Cryptococcus neoformans var. grubii serotype A (strain H99 / ATCC 208821 / CBS 10515 / FGSC 9487) OX=235443 GN=CNAG_01078 PE=3 SV=1	CNAG_01078	0.591259	0.0358589	Down	4.44	2	2	2	5521.9	5000.4	5415.25	4049.23	3163.54	2210.45	1.70296	1.54213	1.67007	1.24879	0.975638	0.681704	cytoplasm	K00128	ALDH; aldehyde dehydrogenase (NAD+) [EC:1.2.1.3]	map00010 Glycolysis / Gluconeogenesis; map00053 Ascorbate and aldarate metabolism; map00071 Fatty acid degradation; map00280 Valine, leucine and isoleucine degradation; map00310 Lysine degradation; map00330 Arginine and proline metabolism; map00340 Histidine metabolism; map00380 Tryptophan metabolism; map00410 beta-Alanine metabolism; map00561 Glycerolipid metabolism; map00620 Pyruvate metabolism…						C	KOG2450	Aldehyde dehydrogenase
J9VLF7	Hypoxia up-regulated 1 OS=Cryptococcus neoformans var. grubii serotype A (strain H99 / ATCC 208821 / CBS 10515 / FGSC 9487) OX=235443 GN=CNAG_03899 PE=4 SV=1	CNAG_03899	1.54159	0.0064512	Up	19.04	19	19	19	22269	24493.4	29129.5	39519.2	36804.6	40670.1	0.611981	0.673111	0.800517	1.08604	1.01144	1.11767	cytoplasm	K09486	HYOU1; hypoxia up-regulated 1	map04141 Protein processing in endoplasmic reticulum	GO:0006457 protein folding; GO:0006605 protein targeting; GO:0006612 protein targeting to membrane; GO:0006620 post-translational protein targeting to endoplasmic reticulum membrane; GO:0006810 transport; GO:0006886 intracellular protein transport; GO:0006950 response to stress; GO:0006986 response to unfolded protein; GO:0008104 protein localization; GO:0009987 cellular process; GO:0010033 respo…	GO:0005622 intracellular anatomical structure; GO:0005737 cytoplasm; GO:0005783 endoplasmic reticulum; GO:0005788 endoplasmic reticulum lumen; GO:0012505 endomembrane system; GO:0031974 membrane-enclosed lumen; GO:0043226 organelle; GO:0043227 membrane-bounded organelle; GO:0043229 intracellular organelle; GO:0043231 intracellular membrane-bounded organelle; GO:0043233 organelle lumen; GO:0070013…	GO:0000166 nucleotide binding; GO:0000774 adenyl-nucleotide exchange factor activity; GO:0005488 binding; GO:0005515 protein binding; GO:0005524 ATP binding; GO:0017076 purine nucleotide binding; GO:0030234 enzyme regulator activity; GO:0030554 adenyl nucleotide binding; GO:0032553 ribonucleotide binding; GO:0032555 purine ribonucleotide binding; GO:0032559 adenyl ribonucleotide binding; GO:00356…			O	KOG0104	Molecular chaperones GRP170/SIL1, HSP70 superfamily
J9VLG0	Uncharacterized protein OS=Cryptococcus neoformans var. grubii serotype A (strain H99 / ATCC 208821 / CBS 10515 / FGSC 9487) OX=235443 GN=CNAG_05022 PE=4 SV=1	CNAG_05022	0.632153	0.038799	Down	18.44	2	2	2	2939.13	2881.99	2651.36	2339.87	1639.7	1376.33	1.30852	1.28308	1.1804	1.04172	0.730003	0.612749	cytoplasm
J9VLK5	C2H2-type domain-containing protein OS=Cryptococcus neoformans var. grubii serotype A (strain H99 / ATCC 208821 / CBS 10515 / FGSC 9487) OX=235443 GN=CNAG_01014 PE=4 SV=1	CNAG_01014	0.205681	0.0139919	Down	4.85	2	2	2	2105.28	3171.76	4625.95	713.752	644.154		1.45197	2.1875	3.19043	0.492261	0.444261		nucleus	K21543	CRZ1, CRZA; transcription factor CRZ1					PF00096	PF00096 Zinc finger, C2H2 type	R	KOG1721	FOG: Zn-finger
J9VLM1	Mitochondrial protein OS=Cryptococcus neoformans var. grubii serotype A (strain H99 / ATCC 208821 / CBS 10515 / FGSC 9487) OX=235443 GN=CNAG_00453 PE=4 SV=1	CNAG_00453	0.64513	0.005885	Down	22.41	6	6	6	67943	70410.6	58643.8	46844.2	38058.4	42186.3	1.34417	1.39299	1.1602	0.926757	0.752941	0.834606	mitochondria				GO:0006996 organelle organization; GO:0007005 mitochondrion organization; GO:0008535 respiratory chain complex IV assembly; GO:0009987 cellular process; GO:0016043 cellular component organization; GO:0017004 cytochrome complex assembly; GO:0022607 cellular component assembly; GO:0033108 mitochondrial respiratory chain complex assembly; GO:0033617 mitochondrial cytochrome c oxidase assembly; GO:00…	GO:0005622 intracellular anatomical structure; GO:0005737 cytoplasm; GO:0005739 mitochondrion; GO:0005740 mitochondrial envelope; GO:0005743 mitochondrial inner membrane; GO:0016020 membrane; GO:0019866 organelle inner membrane; GO:0031090 organelle membrane; GO:0031966 mitochondrial membrane; GO:0031967 organelle envelope; GO:0031975 envelope; GO:0032991 protein-containing complex; GO:0043226 or…
J9VLN9	Nucleolin OS=Cryptococcus neoformans var. grubii serotype A (strain H99 / ATCC 208821 / CBS 10515 / FGSC 9487) OX=235443 GN=CNAG_07362 PE=4 SV=1	CNAG_07362	2.7708	0.0177843	Up	10.59	4	4	4	2768.03	2251.47	2590.67	8869.9	4117.81	8098.54	0.529068	0.430335	0.495168	1.69535	0.787059	1.54792	nucleus	K11294	NCL, NSR1; nucleolin		GO:0000028 ribosomal small subunit assembly; GO:0006139 nucleobase-containing compound metabolic process; GO:0006364 rRNA processing; GO:0006396 RNA processing; GO:0006725 cellular aromatic compound metabolic process; GO:0006807 nitrogen compound metabolic process; GO:0006996 organelle organization; GO:0008152 metabolic process; GO:0009987 cellular process; GO:0010467 gene expression; GO:0016043 …	GO:0005622 intracellular anatomical structure; GO:0005634 nucleus; GO:0005635 nuclear envelope; GO:0005730 nucleolus; GO:0005737 cytoplasm; GO:0005739 mitochondrion; GO:0012505 endomembrane system; GO:0031967 organelle envelope; GO:0031974 membrane-enclosed lumen; GO:0031975 envelope; GO:0031981 nuclear lumen; GO:0043226 organelle; GO:0043227 membrane-bounded organelle; GO:0043228 non-membrane-bo…	GO:0003676 nucleic acid binding; GO:0003677 DNA binding; GO:0003697 single-stranded DNA binding; GO:0003723 RNA binding; GO:0003729 mRNA binding; GO:0005048 signal sequence binding; GO:0005488 binding; GO:0008139 nuclear localization sequence binding; GO:0033218 amide binding; GO:0042162 telomeric DNA binding; GO:0042277 peptide binding; GO:0043047 single-stranded telomeric DNA binding; GO:004356…	PF00076	PF00076 RNA recognition motif. (a.k.a. RRM, RBD, or RNP domain)	K	KOG4210	Nuclear localization sequence binding protein
J9VLS4	Lathosterol oxidase OS=Cryptococcus neoformans var. grubii serotype A (strain H99 / ATCC 208821 / CBS 10515 / FGSC 9487) OX=235443 GN=CNAG_00519 PE=4 SV=1	CNAG_00519	0.462345	0.00170177	Down	11.59	4	4	4	40414.4	41238.2	32716.2	15672.5	17172.3	20033.1	1.17504	1.199	0.951219	0.455676	0.499282	0.58246	plasma membrane	K00227	SC5DL, ERG3; Delta7-sterol 5-desaturase [EC:1.14.19.20]	map00100 Steroid biosynthesis; map01100 Metabolic pathways; map01110 Biosynthesis of secondary metabolites	GO:0006066 alcohol metabolic process; GO:0006629 lipid metabolic process; GO:0006694 steroid biosynthetic process; GO:0006696 ergosterol biosynthetic process; GO:0008152 metabolic process; GO:0008202 steroid metabolic process; GO:0008204 ergosterol metabolic process; GO:0008610 lipid biosynthetic process; GO:0009058 biosynthetic process; GO:0009987 cellular process; GO:0016125 sterol metabolic pr…	GO:0000139 Golgi membrane; GO:0005622 intracellular anatomical structure; GO:0005737 cytoplasm; GO:0005783 endoplasmic reticulum; GO:0005788 endoplasmic reticulum lumen; GO:0005789 endoplasmic reticulum membrane; GO:0005794 Golgi apparatus; GO:0012505 endomembrane system; GO:0016020 membrane; GO:0031090 organelle membrane; GO:0031974 membrane-enclosed lumen; GO:0031984 organelle subcompartment; G…	GO:0000248 C-5 sterol desaturase activity; GO:0003824 catalytic activity; GO:0005488 binding; GO:0005506 iron ion binding; GO:0016491 oxidoreductase activity; GO:0016705 oxidoreductase activity, acting on paired donors, with incorporation or reduction of molecular oxygen; GO:0016717 oxidoreductase activity, acting on paired donors, with oxidation of a pair of donors resulting in the reduction of …			I	KOG0872	Sterol C5 desaturase
J9VLU5	Glucosidase OS=Cryptococcus neoformans var. grubii serotype A (strain H99 / ATCC 208821 / CBS 10515 / FGSC 9487) OX=235443 GN=CNAG_00897 PE=3 SV=2	CNAG_00897	1.57617	0.0239368	Up	3.86	2	2	2	3288.12	4454.69	4412.48	6567.02	5424.46	7167.3	0.566826	0.767926	0.76065	1.13206	0.935101	1.23554	mitochondria	K21850	KRE6; beta-glucan synthesis-associated protein KRE6
J9VMB3	CAP64 gene product-related OS=Cryptococcus neoformans var. grubii serotype A (strain H99 / ATCC 208821 / CBS 10515 / FGSC 9487) OX=235443 GN=CNAG_00701 PE=4 SV=2	CNAG_00701	1.97015	0.00093659	Up	30.12	15	15	15	13944.7	15262.9	17032.6	33573.4	28861	28665.9	0.484839	0.530671	0.592202	1.1673	1.00346	0.996676	extracellular
J9VMC0	Cytoplasmic protein OS=Cryptococcus neoformans var. grubii serotype A (strain H99 / ATCC 208821 / CBS 10515 / FGSC 9487) OX=235443 GN=CNAG_02943 PE=4 SV=2	CNAG_02943	1.80351	0.0358912	Up	28.93	17	17	17	120230	118112	113842	252497	143726	238943	0.777432	0.763736	0.736126	1.6327	0.929362	1.54505	mitochondria				GO:0007009 plasma membrane organization; GO:0009987 cellular process; GO:0010256 endomembrane system organization; GO:0016043 cellular component organization; GO:0022607 cellular component assembly; GO:0032956 regulation of actin cytoskeleton organization; GO:0032970 regulation of actin filament-based process; GO:0033043 regulation of organelle organization; GO:0044085 cellular component biogenes…	GO:0005622 intracellular anatomical structure; GO:0005737 cytoplasm; GO:0005938 cell cortex; GO:0032126 eisosome; GO:0051285 cell cortex of cell tip; GO:0051286 cell tip; GO:0071944 cell periphery; GO:0099568 cytoplasmic region; GO:0099738 cell cortex region;	GO:0005488 binding; GO:0005543 phospholipid binding; GO:0008289 lipid binding; GO:0035091 phosphatidylinositol binding; GO:0043167 ion binding; GO:0043168 anion binding;
J9VMV8	Fungal-type protein kinase domain-containing protein OS=Cryptococcus neoformans var. grubii serotype A (strain H99 / ATCC 208821 / CBS 10515 / FGSC 9487) OX=235443 GN=CNAG_06780 PE=4 SV=1	CNAG_06780	1.70296	0.00276632	Up	32.4	17	8	6	8469.03	7819.52	6792.08	13582.2	11851.5	13871.7	0.700076	0.646385	0.561454	1.12275	0.979681	1.14668	cytoplasm
J9VN07	SH3 domain-containing protein OS=Cryptococcus neoformans var. grubii serotype A (strain H99 / ATCC 208821 / CBS 10515 / FGSC 9487) OX=235443 GN=CNAG_07659 PE=4 SV=2	CNAG_07659	1.67747	0.0424588	Up	5.03	2	2	2	1597.6	1427.18	2082.85	3001.73	2168.93	3397.25	0.575636	0.514231	0.750477	1.08156	0.781493	1.22407	mitochondria
J9VN38	Uncharacterized protein OS=Cryptococcus neoformans var. grubii serotype A (strain H99 / ATCC 208821 / CBS 10515 / FGSC 9487) OX=235443 GN=CNAG_01281 PE=4 SV=1	CNAG_01281	0.578768	0.0273449	Down	15.85	2	2	2	2452.45	1637.41	2696.31	1274.01	1368.31	1285.3	1.7858	1.19231	1.96337	0.927697	0.996363	0.935918	nucleus
J9VN41	Translation initiation factor aIF-2 OS=Cryptococcus neoformans var. grubii serotype A (strain H99 / ATCC 208821 / CBS 10515 / FGSC 9487) OX=235443 GN=CNAG_03606 PE=3 SV=1	CNAG_03606	2.41893	0.0248271	Up	14.12	15	15	15	6789.71	5621.56	5712.48	18212.2	8777.1	16850.7	0.616398	0.510349	0.518603	1.65338	0.796822	1.52978	nucleus	K03243	EIF5B; translation initiation factor 5B		GO:0000462 maturation of SSU-rRNA from tricistronic rRNA transcript (SSU-rRNA, 5.8S rRNA, LSU-rRNA); GO:0001732 formation of cytoplasmic translation initiation complex; GO:0002181 cytoplasmic translation; GO:0002183 cytoplasmic translational initiation; GO:0006139 nucleobase-containing compound metabolic process; GO:0006364 rRNA processing; GO:0006396 RNA processing; GO:0006412 translation; GO:00…	GO:0005622 intracellular anatomical structure; GO:0005737 cytoplasm; GO:0005739 mitochondrion; GO:0005829 cytosol; GO:0005840 ribosome; GO:0010494 cytoplasmic stress granule; GO:0015935 small ribosomal subunit; GO:0022626 cytosolic ribosome; GO:0022627 cytosolic small ribosomal subunit; GO:0030684 preribosome; GO:0030687 preribosome, large subunit precursor; GO:0032991 protein-containing complex;…	GO:0000166 nucleotide binding; GO:0001882 nucleoside binding; GO:0001883 purine nucleoside binding; GO:0003676 nucleic acid binding; GO:0003723 RNA binding; GO:0003743 translation initiation factor activity; GO:0003824 catalytic activity; GO:0003924 GTPase activity; GO:0005488 binding; GO:0005515 protein binding; GO:0005525 GTP binding; GO:0008135 translation factor activity, RNA binding; GO:0016…	PF00009; PF03144; PF11987	PF00009 Elongation factor Tu GTP binding domain; PF03144 Elongation factor Tu domain 2; PF11987 Translation-initiation factor 2	J	KOG1144	Translation initiation factor 5B (eIF-5B)
J9VN96	Myosin I binding protein OS=Cryptococcus neoformans var. grubii serotype A (strain H99 / ATCC 208821 / CBS 10515 / FGSC 9487) OX=235443 GN=CNAG_01261 PE=4 SV=2	CNAG_01261	1.52048	0.00571744	Up	18.32	23	23	23	17913.6	17508.4	16490.5	28120.4	22629.7	28182	0.759587	0.742405	0.699244	1.19238	0.959563	1.195	mitochondria	K20521	BBC1, MTI1; myosin tail region-interacting protein MTI1		GO:0006996 organelle organization; GO:0007010 cytoskeleton organization; GO:0008064 regulation of actin polymerization or depolymerization; GO:0009987 cellular process; GO:0010639 negative regulation of organelle organization; GO:0016043 cellular component organization; GO:0030029 actin filament-based process; GO:0030036 actin cytoskeleton organization; GO:0030832 regulation of actin filament len…	GO:0005622 intracellular anatomical structure; GO:0005737 cytoplasm; GO:0005856 cytoskeleton; GO:0005938 cell cortex; GO:0015629 actin cytoskeleton; GO:0030479 actin cortical patch; GO:0030863 cortical cytoskeleton; GO:0030864 cortical actin cytoskeleton; GO:0043226 organelle; GO:0043228 non-membrane-bounded organelle; GO:0043229 intracellular organelle; GO:0043232 intracellular non-membrane-boun…	GO:0005488 binding; GO:0005515 protein binding; GO:0008092 cytoskeletal protein binding; GO:0017022 myosin binding; GO:0017024 myosin I binding;	PF07653	PF07653 Variant SH3 domain
J9VNJ1	Conidiation-specific protein 6 OS=Cryptococcus neoformans var. grubii serotype A (strain H99 / ATCC 208821 / CBS 10515 / FGSC 9487) OX=235443 GN=CNAG_03759 PE=4 SV=1	CNAG_03759	1.95741	0.00439894	Up	35.96	3	3	3	22807.7	26769.7	19216.4	46395.3	49002.6	39259.8	0.593084	0.69611	0.499697	1.20645	1.27425	1.0209	nucleus
J9VP06	Mediator of RNA polymerase II transcription subunit 18 OS=Cryptococcus neoformans var. grubii serotype A (strain H99 / ATCC 208821 / CBS 10515 / FGSC 9487) OX=235443 GN=CNAG_05897 PE=4 SV=1	CNAG_05897	0.496772	0.00329916	Down	6.06	1	1	1	2970.29	2325.97	2342.77	1406.57	1303.85	1084.44	1.72663	1.35209	1.36185	0.81764	0.757928	0.630385	nucleus
J9VP22	Transcription factor domain-containing protein OS=Cryptococcus neoformans var. grubii serotype A (strain H99 / ATCC 208821 / CBS 10515 / FGSC 9487) OX=235443 GN=CNAG_05912 PE=4 SV=2	CNAG_05912	0.652428	0.0125153	Down	5.11	3	3	3	1063.97	1277.34	976.669	765.601	640.075	759.065	1.3687	1.64318	1.2564	0.984876	0.823399	0.976468	nucleus
J9VP38	Endothelin-converting enzyme OS=Cryptococcus neoformans var. grubii serotype A (strain H99 / ATCC 208821 / CBS 10515 / FGSC 9487) OX=235443 GN=CNAG_03935 PE=4 SV=2	CNAG_03935	2.97717	5.20489e-05	Up	20.39	20	20	20	20708.8	18988.6	22814.8	64161	58743	63205.6	0.367808	0.337255	0.405212	1.13956	1.04333	1.12259	cytoplasm	K01415	ECE; endothelin-converting enzyme [EC:3.4.24.71]							E	KOG3624	M13 family peptidase
J9VP74	F-type H+-transporting ATPase subunit epsilon OS=Cryptococcus neoformans var. grubii serotype A (strain H99 / ATCC 208821 / CBS 10515 / FGSC 9487) OX=235443 GN=CNAG_00894 PE=3 SV=1	CNAG_00894	0.593815	0.0479192	Down	24.66	2	2	2	63361.6	74056.4	51257.7	49848.4	31403.7	30786.3	1.29006	1.50781	1.04362	1.01493	0.63939	0.62682	mitochondria	K02135	ATPeF1E, ATP5E, ATP15; F-type H+-transporting ATPase subunit epsilon	map00190 Oxidative phosphorylation; map01100 Metabolic pathways						C	KOG3495	Mitochondrial F1F0-ATP synthase, subunit epsilon/ATP15
J9VPE0	Small subunit ribosomal protein S23 OS=Cryptococcus neoformans var. grubii serotype A (strain H99 / ATCC 208821 / CBS 10515 / FGSC 9487) OX=235443 GN=CNAG_03127 PE=3 SV=1	CNAG_03127	2.75478	0.0121271	Up	6.21	1	1	1	16317.9	28758.8	12512.1	50139.7	53809.2	54695.3	0.434455	0.765686	0.333127	1.33494	1.43264	1.45623	mitochondria	K02973	RP-S23e, RPS23; small subunit ribosomal protein S23e	map03010 Ribosome	GO:0000462 maturation of SSU-rRNA from tricistronic rRNA transcript (SSU-rRNA, 5.8S rRNA, LSU-rRNA); GO:0001666 response to hypoxia; GO:0002181 cytoplasmic translation; GO:0006139 nucleobase-containing compound metabolic process; GO:0006355 regulation of DNA-templated transcription; GO:0006357 regulation of transcription by RNA polymerase II; GO:0006364 rRNA processing; GO:0006396 RNA processing;…	GO:0005622 intracellular anatomical structure; GO:0005737 cytoplasm; GO:0005829 cytosol; GO:0005840 ribosome; GO:0015935 small ribosomal subunit; GO:0022626 cytosolic ribosome; GO:0022627 cytosolic small ribosomal subunit; GO:0032991 protein-containing complex; GO:0043226 organelle; GO:0043228 non-membrane-bounded organelle; GO:0043229 intracellular organelle; GO:0043232 intracellular non-membran…	GO:0003735 structural constituent of ribosome; GO:0005198 structural molecule activity;			J	KOG1749	40S ribosomal protein S23
J9VPG5	Alpha-amylase OS=Cryptococcus neoformans var. grubii serotype A (strain H99 / ATCC 208821 / CBS 10515 / FGSC 9487) OX=235443 GN=CNAG_03146 PE=3 SV=2	CNAG_03146	1.59671	1.01685e-05	Up	16.76	12	12	12	90974.2	87788.5	86206.1	139578	140968	142532	0.708671	0.683855	0.671528	1.08728	1.09811	1.1103	extracellular	K01176	AMY, amyA, malS; alpha-amylase [EC:3.2.1.1]	map00500 Starch and sucrose metabolism; map01100 Metabolic pathways; map01110 Biosynthesis of secondary metabolites				PF00128; PF02806	PF00128 Alpha amylase, catalytic domain; PF02806 Alpha amylase, C-terminal all-beta domain	G	KOG0471	Alpha-amylase
J9VPG7	MIF4G domain-containing protein OS=Cryptococcus neoformans var. grubii serotype A (strain H99 / ATCC 208821 / CBS 10515 / FGSC 9487) OX=235443 GN=CNAG_05829 PE=4 SV=2	CNAG_05829	0.646957	0.000921058	Down	15.26	19	19	19	15180.9	16983.4	16925.2	11121.7	9937.62	10699.5	1.38187	1.54595	1.54065	1.01237	0.904591	0.973942	mitochondria	K14327	UPF2, RENT2; regulator of nonsense transcripts 2	map03013 Nucleocytoplasmic transport; map03015 mRNA surveillance pathway	GO:0000184 nuclear-transcribed mRNA catabolic process, nonsense-mediated decay; GO:0000288 nuclear-transcribed mRNA catabolic process, deadenylation-dependent decay; GO:0000291 nuclear-transcribed mRNA catabolic process, exonucleolytic; GO:0000956 nuclear-transcribed mRNA catabolic process; GO:0006139 nucleobase-containing compound metabolic process; GO:0006259 DNA metabolic process; GO:0006310 D…	GO:0005622 intracellular anatomical structure; GO:0005634 nucleus; GO:0005737 cytoplasm; GO:0005844 polysome; GO:0032991 protein-containing complex; GO:0035145 exon-exon junction complex; GO:0043226 organelle; GO:0043227 membrane-bounded organelle; GO:0043229 intracellular organelle; GO:0043231 intracellular membrane-bounded organelle; GO:1990904 ribonucleoprotein complex;				A	KOG2051	Nonsense-mediated mRNA decay 2 protein
J9VPJ2	Uncharacterized protein OS=Cryptococcus neoformans var. grubii serotype A (strain H99 / ATCC 208821 / CBS 10515 / FGSC 9487) OX=235443 GN=CNAG_05859 PE=4 SV=2	CNAG_05859	0.481815	0.000824652	Down	47.06	4	4	4	14121.4	14217.5	12913.4	7653.54	6096.63	6125.8	1.53145	1.54187	1.40044	0.830018	0.661173	0.664336	mitochondria
J9VPL7	Rubredoxin-like domain-containing protein OS=Cryptococcus neoformans var. grubii serotype A (strain H99 / ATCC 208821 / CBS 10515 / FGSC 9487) OX=235443 GN=CNAG_07826 PE=4 SV=2	CNAG_07826	1.95735	0.00532234	Up	13.43	1	1	1	2039.18	3045.67	2650.05	5360.24	4674.61	5105.07	0.370556	0.553453	0.481562	0.974052	0.849461	0.927683	cytoplasm,nucleus
J9VPQ4	Uncharacterized protein OS=Cryptococcus neoformans var. grubii serotype A (strain H99 / ATCC 208821 / CBS 10515 / FGSC 9487) OX=235443 GN=CNAG_03002 PE=4 SV=1	CNAG_03002	1.8657	0.00184504	Up	43.29	6	6	6	3960.53	4315.5	3691.54	6442.13	8172.94	7712.82	0.688294	0.749984	0.641547	1.11957	1.42036	1.3404	mitochondria
J9VPR5	Uncharacterized protein OS=Cryptococcus neoformans var. grubii serotype A (strain H99 / ATCC 208821 / CBS 10515 / FGSC 9487) OX=235443 GN=CNAG_05939 PE=4 SV=1	CNAG_05939	2.05497	0.000230351	Up	43.53	3	3	3	20633.1	24923.5	23844.5	47691.8	46858.1	48067.4	0.543065	0.655988	0.627589	1.25525	1.23331	1.26514	nucleus
J9VQ02	Inhibitor I9 domain-containing protein OS=Cryptococcus neoformans var. grubii serotype A (strain H99 / ATCC 208821 / CBS 10515 / FGSC 9487) OX=235443 GN=CNAG_03114 PE=4 SV=2	CNAG_03114	0.623825	0.0240231	Down	15.13	2	2	2	30557.5	39073.2	36413.1	27340.4	19331.2	19481.2	1.15331	1.47471	1.37431	1.03189	0.729602	0.735263	extracellular
J9VQ34	Uncharacterized protein OS=Cryptococcus neoformans var. grubii serotype A (strain H99 / ATCC 208821 / CBS 10515 / FGSC 9487) OX=235443 GN=CNAG_03142 PE=4 SV=1	CNAG_03142	1.99686	0.000121384	Up	54.74	6	6	6	62087.6	71103.8	69049.1	129767	140110	133968	0.589315	0.674894	0.655391	1.23171	1.32988	1.27158	nucleus
J9VQ94	Major facilitator superfamily (MFS) profile domain-containing protein OS=Cryptococcus neoformans var. grubii serotype A (strain H99 / ATCC 208821 / CBS 10515 / FGSC 9487) OX=235443 GN=CNAG_01354 PE=4 SV=1	CNAG_01354	1.61227	0.00443729	Up	12.24	6	6	6	3154.32	2868.05	2565.18	4152.72	5058.44	4634.26	0.642589	0.584271	0.522571	0.84598	1.03049	0.944078	plasma membrane									G	KOG2533	Permease of the major facilitator superfamily
J9VQC2	Complex III subunit 7 OS=Cryptococcus neoformans var. grubii serotype A (strain H99 / ATCC 208821 / CBS 10515 / FGSC 9487) OX=235443 GN=CNAG_01323 PE=3 SV=1	CNAG_01323	0.574395	0.0339241	Down	20.81	3	3	3	124092	187410	153217	73377.2	112645	80910.2	1.12316	1.69625	1.38677	0.664139	1.01955	0.732321	mitochondria	K00417	QCR7, UQCRB; ubiquinol-cytochrome c reductase subunit 7	map00190 Oxidative phosphorylation; map01100 Metabolic pathways	GO:0006091 generation of precursor metabolites and energy; GO:0006119 oxidative phosphorylation; GO:0006122 mitochondrial electron transport, ubiquinol to cytochrome c; GO:0006139 nucleobase-containing compound metabolic process; GO:0006163 purine nucleotide metabolic process; GO:0006725 cellular aromatic compound metabolic process; GO:0006753 nucleoside phosphate metabolic process; GO:0006793 ph…	GO:0005622 intracellular anatomical structure; GO:0005737 cytoplasm; GO:0005739 mitochondrion; GO:0005740 mitochondrial envelope; GO:0005743 mitochondrial inner membrane; GO:0005746 mitochondrial respirasome; GO:0005750 mitochondrial respiratory chain complex III; GO:0016020 membrane; GO:0019866 organelle inner membrane; GO:0031090 organelle membrane; GO:0031966 mitochondrial membrane; GO:0031967…				C	KOG3440	Ubiquinol cytochrome c reductase, subunit QCR7
J9VQJ3	Uncharacterized protein OS=Cryptococcus neoformans var. grubii serotype A (strain H99 / ATCC 208821 / CBS 10515 / FGSC 9487) OX=235443 GN=CNAG_03522 PE=4 SV=2	CNAG_03522	1.70076	0.0145386	Up	3.4	1	1	1	712.536		677.358	1010.51	1314.99	1220.31	0.590423		0.561274	0.837331	1.08963	1.01118	nucleus
J9VQL2	Vacuolar transporter chaperone 4 OS=Cryptococcus neoformans var. grubii serotype A (strain H99 / ATCC 208821 / CBS 10515 / FGSC 9487) OX=235443 GN=CNAG_01263 PE=4 SV=1	CNAG_01263	1.69244	0.0282601	Up	12.04	10	10	10	2382.29	3216.16	3582.48	6255.52	4713.64	4569.04	0.510285	0.688899	0.767365	1.33993	1.00966	0.978685	plasma membrane				GO:0006082 organic acid metabolic process; GO:0006793 phosphorus metabolic process; GO:0006796 phosphate-containing compound metabolic process; GO:0006797 polyphosphate metabolic process; GO:0006799 polyphosphate biosynthetic process; GO:0006810 transport; GO:0006914 autophagy; GO:0006996 organelle organization; GO:0007033 vacuole organization; GO:0007034 vacuolar transport; GO:0007154 cell commu…	GO:0000322 storage vacuole; GO:0000323 lytic vacuole; GO:0000324 fungal-type vacuole; GO:0000329 fungal-type vacuole membrane; GO:0005622 intracellular anatomical structure; GO:0005737 cytoplasm; GO:0005773 vacuole; GO:0005774 vacuolar membrane; GO:0005783 endoplasmic reticulum; GO:0012505 endomembrane system; GO:0016020 membrane; GO:0031090 organelle membrane; GO:0032991 protein-containing compl…	GO:0000822 inositol hexakisphosphate binding; GO:0003824 catalytic activity; GO:0005488 binding; GO:0008976 polyphosphate kinase activity; GO:0016301 kinase activity; GO:0016740 transferase activity; GO:0016772 transferase activity, transferring phosphorus-containing groups; GO:0016776 phosphotransferase activity, phosphate group as acceptor; GO:0036094 small molecule binding; GO:0043167 ion bind…	PF03105; PF09359	PF03105 SPX domain; PF09359 VTC domain	UO	KOG4580	Component of vacuolar transporter chaperone (Vtc) involved in vacuole fusion
J9VQW6	Glycosyl transferase CAP10 domain-containing protein OS=Cryptococcus neoformans var. grubii serotype A (strain H99 / ATCC 208821 / CBS 10515 / FGSC 9487) OX=235443 GN=CNAG_01156 PE=4 SV=1	CNAG_01156	1.50154	0.00940284	Up	28.14	17	17	17	7049.48	8267.15	6443.77	9869.1	11333.2	11471.9	0.676499	0.793352	0.618372	0.947082	1.08758	1.10089	plasma membrane									R	KOG2458	Endoplasmic reticulum protein EP58, contains filamin rod domain and KDEL motif
J9VQX5	alpha-L-rhamnosidase OS=Cryptococcus neoformans var. grubii serotype A (strain H99 / ATCC 208821 / CBS 10515 / FGSC 9487) OX=235443 GN=CNAG_02587 PE=4 SV=2	CNAG_02587	0.553356	0.00209	Down	8.05	7	7	7	5834.43	5829.13	6697.61	3726.27	2945.66	3488.33	1.52235	1.52097	1.74758	0.972278	0.768597	0.910193	cytoplasm	K05989	ramA; alpha-L-rhamnosidase [EC:3.2.1.40]					PF08531; PF05592; PF17390	PF08531 Alpha-L-rhamnosidase N-terminal domain; PF05592 Bacterial alpha-L-rhamnosidase concanavalin-like domain; PF17390 Bacterial alpha-L-rhamnosidase C-terminal domain
J9VR08	Sodium-hydrogen antiporter OS=Cryptococcus neoformans var. grubii serotype A (strain H99 / ATCC 208821 / CBS 10515 / FGSC 9487) OX=235443 GN=CNAG_06889 PE=4 SV=1	CNAG_06889	0.407357	0.0458136	Down	5.44	2	2	2	1241.29	1108.97	923.821	214.425	684.018	435.278	1.79311	1.60196	1.33451	0.309748	0.988099	0.628781	plasma membrane
J9VR25	Antiphagocytic protein 1 OS=Cryptococcus neoformans var. grubii serotype A (strain H99 / ATCC 208821 / CBS 10515 / FGSC 9487) OX=235443 GN=CNAG_06574 PE=4 SV=1	CNAG_06574	0.653354	0.000300695	Down	22.65	4	4	4	26468.9	23579.2	24905.8	16658.8	16418.6	15894	1.52237	1.35617	1.43247	0.958138	0.944323	0.91415	cytoskeleton
J9VR37	Phosphoketolase OS=Cryptococcus neoformans var. grubii serotype A (strain H99 / ATCC 208821 / CBS 10515 / FGSC 9487) OX=235443 GN=CNAG_06923 PE=3 SV=1	CNAG_06923	0.646912	0.000410513	Down	30.7	27	27	27	872873	895873	906414	597768	599727	533099	1.35555	1.39127	1.40764	0.928321	0.931363	0.827891	cytoplasm	K01621	xfp, xpk; xylulose-5-phosphate/fructose-6-phosphate phosphoketolase [EC:4.1.2.9 4.1.2.22]	map00030 Pentose phosphate pathway; map01100 Metabolic pathways
J9VR68	Uncharacterized protein OS=Cryptococcus neoformans var. grubii serotype A (strain H99 / ATCC 208821 / CBS 10515 / FGSC 9487) OX=235443 GN=CNAG_04949 PE=4 SV=1	CNAG_04949	2.87703	0.0233182	Up	6.37	2	2	2		1005.47	872.538	3659.03	2475.67	1969.92		0.496655	0.430993	1.80739	1.22287	0.973049	nucleus
J9VR73	Bromodomain-containing protein 8 OS=Cryptococcus neoformans var. grubii serotype A (strain H99 / ATCC 208821 / CBS 10515 / FGSC 9487) OX=235443 GN=CNAG_04205 PE=4 SV=1	CNAG_04205	1.844	0.000581165	Up	6.4	4	4	4	1718.43	1958.67	1797.08	3632.69	3075.86	3385.86	0.583172	0.6647	0.609863	1.2328	1.04383	1.14904	nucleus	K11321	BRD8; bromodomain-containing protein 8					PF00439	PF00439 Bromodomain
J9VRC7	Phytase OS=Cryptococcus neoformans var. grubii serotype A (strain H99 / ATCC 208821 / CBS 10515 / FGSC 9487) OX=235443 GN=CNAG_06967 PE=4 SV=1	CNAG_06967	2.98249	0.00808521	Up	6.32	4	4	4	1779.53	3476.52	3627.77	9208.77	9025.2	8261.89	0.221524	0.432773	0.451602	1.14635	1.1235	1.02848	plasma membrane									R	KOG1382	Multiple inositol polyphosphate phosphatase
J9VRL6	Protein KRI1 OS=Cryptococcus neoformans var. grubii serotype A (strain H99 / ATCC 208821 / CBS 10515 / FGSC 9487) OX=235443 GN=CNAG_04376 PE=3 SV=1	CNAG_04376	2.83825	0.0192614	Up	1.8	1	1	1		918.418	891.448	2863.98	1780.16	3061.15		0.416764	0.404525	1.29963	0.807809	1.3891	nucleus	K14786	KRI1; protein KRI1		GO:0000447 endonucleolytic cleavage in ITS1 to separate SSU-rRNA from 5.8S rRNA and LSU-rRNA from tricistronic rRNA transcript (SSU-rRNA, 5.8S rRNA, LSU-rRNA); GO:0000460 maturation of 5.8S rRNA; GO:0000462 maturation of SSU-rRNA from tricistronic rRNA transcript (SSU-rRNA, 5.8S rRNA, LSU-rRNA); GO:0000466 maturation of 5.8S rRNA from tricistronic rRNA transcript (SSU-rRNA, 5.8S rRNA, LSU-rRNA); …	GO:0005622 intracellular anatomical structure; GO:0005634 nucleus; GO:0005730 nucleolus; GO:0030684 preribosome; GO:0030686 90S preribosome; GO:0031974 membrane-enclosed lumen; GO:0031981 nuclear lumen; GO:0032991 protein-containing complex; GO:0043226 organelle; GO:0043227 membrane-bounded organelle; GO:0043228 non-membrane-bounded organelle; GO:0043229 intracellular organelle; GO:0043231 intrac…				J	KOG2409	KRR1-interacting protein involved in 40S ribosome biogenesis
J9VS08	Choline transporter OS=Cryptococcus neoformans var. grubii serotype A (strain H99 / ATCC 208821 / CBS 10515 / FGSC 9487) OX=235443 GN=CNAG_02455 PE=4 SV=1	CNAG_02455	2.61729	0.0104471	Up	11.11	4	4	4	2363.09	2843.55	1750.3	6337.99	7469.03	4401.28	0.419365	0.504629	0.310616	1.12477	1.32549	0.781071	plasma membrane	K19564	CTR, HNM1; choline transport protein							E	KOG1289	Amino acid transporters
J9VS38	Glucose-methanol-choline oxidoreductase OS=Cryptococcus neoformans var. grubii serotype A (strain H99 / ATCC 208821 / CBS 10515 / FGSC 9487) OX=235443 GN=CNAG_05258 PE=3 SV=1	CNAG_05258	24.2842	1.30004e-08	Up	42.35	23	23	23	17945.2	17528.4	16810.4	414618	425975	429083	0.054042	0.0527868	0.0506245	1.24862	1.28282	1.29218	cytoplasm							PF00732; PF05199	PF00732 GMC oxidoreductase; PF05199 GMC oxidoreductase	R	KOG1238	Glucose dehydrogenase/choline dehydrogenase/mandelonitrile lyase (GMC oxidoreductase family)
J9VS63	DNA-directed RNA polymerase I, II, and III subunit RPABC2 OS=Cryptococcus neoformans var. grubii serotype A (strain H99 / ATCC 208821 / CBS 10515 / FGSC 9487) OX=235443 GN=CNAG_04372 PE=3 SV=1	CNAG_04372	2.40425	0.0166715	Up	17.57	3	3	3	9923.97	18546.7	15157.6	42297.1	27055.6	35540.7	0.356325	0.665928	0.544241	1.5187	0.971444	1.27611	nucleus	K03014	RPABC2, RPB6, POLR2F; DNA-directed RNA polymerases I, II, and III subunit RPABC2	map03020 RNA polymerase	GO:0006139 nucleobase-containing compound metabolic process; GO:0006351 DNA-templated transcription; GO:0006354 DNA-templated transcription elongation; GO:0006360 transcription by RNA polymerase I; GO:0006366 transcription by RNA polymerase II; GO:0006383 transcription by RNA polymerase III; GO:0006399 tRNA metabolic process; GO:0006725 cellular aromatic compound metabolic process; GO:0006807 nit…	GO:0000428 DNA-directed RNA polymerase complex; GO:0005622 intracellular anatomical structure; GO:0005634 nucleus; GO:0005654 nucleoplasm; GO:0005665 RNA polymerase II, core complex; GO:0005666 RNA polymerase III complex; GO:0005730 nucleolus; GO:0005736 RNA polymerase I complex; GO:0016591 RNA polymerase II, holoenzyme; GO:0030880 RNA polymerase complex; GO:0031974 membrane-enclosed lumen; GO:00…				K	KOG3405	RNA polymerase subunit K
J9VS67	Uncharacterized protein OS=Cryptococcus neoformans var. grubii serotype A (strain H99 / ATCC 208821 / CBS 10515 / FGSC 9487) OX=235443 GN=CNAG_04903 PE=4 SV=1	CNAG_04903	2.3396	0.0190009	Up	14.12	2	2	2	33500.7	24248.6	25149.4	74276.9	42615.1	77057.8	0.828885	0.599966	0.622254	1.83778	1.0544	1.90659	nucleus
J9VS76	UAS domain-containing protein OS=Cryptococcus neoformans var. grubii serotype A (strain H99 / ATCC 208821 / CBS 10515 / FGSC 9487) OX=235443 GN=CNAG_07688 PE=4 SV=1	CNAG_07688	1.58652	0.0416246	Up	2.46	2	2	2	1894.93	2451.69	3236.25	3767.84	3824.78	4437.74	0.507717	0.656892	0.867103	1.00953	1.02479	1.18902	cytoplasm	K18726	FAF2, UBXD8; FAS-associated factor 2		GO:0006325 chromatin organization; GO:0006355 regulation of DNA-templated transcription; GO:0006357 regulation of transcription by RNA polymerase II; GO:0006508 proteolysis; GO:0006511 ubiquitin-dependent protein catabolic process; GO:0006807 nitrogen compound metabolic process; GO:0006810 transport; GO:0006897 endocytosis; GO:0006898 receptor-mediated endocytosis; GO:0006950 response to stress; …	GO:0000151 ubiquitin ligase complex; GO:0005622 intracellular anatomical structure; GO:0005737 cytoplasm; GO:0005783 endoplasmic reticulum; GO:0012505 endomembrane system; GO:0016020 membrane; GO:0030135 coated vesicle; GO:0030136 clathrin-coated vesicle; GO:0031090 organelle membrane; GO:0031410 cytoplasmic vesicle; GO:0031982 vesicle; GO:0032991 protein-containing complex; GO:0043226 organelle;…	GO:0005488 binding; GO:0005515 protein binding; GO:0030276 clathrin binding;			T	KOG1363	Predicted regulator of the ubiquitin pathway (contains UAS and UBX domains)
J9VS85	BSP-domain-containing protein OS=Cryptococcus neoformans var. grubii serotype A (strain H99 / ATCC 208821 / CBS 10515 / FGSC 9487) OX=235443 GN=CNAG_04889 PE=4 SV=1	CNAG_04889	0.523049	0.00963168	Down	13.79	4	4	4	6071.57	4867.5	5141.63	2303.31	3509.18	2598.51	1.84849	1.48191	1.56537	0.701243	1.06837	0.791116	nucleus
J9VSF7	Solute carrier family 25 (Mitochondrial citrate transporter), member 1 OS=Cryptococcus neoformans var. grubii serotype A (strain H99 / ATCC 208821 / CBS 10515 / FGSC 9487) OX=235443 GN=CNAG_02288 PE=3 SV=1	CNAG_02288	0.48931	0.00560406	Down	5.56	2	2	2	4195.07	3272.29	4327.55	1699.46	1755.45	2316.46	1.6055	1.25234	1.6562	0.650401	0.671828	0.886533	mitochondria	K15100	SLC25A1, CTP; solute carrier family 25 (mitochondrial citrate transporter), member 1		GO:0006810 transport; GO:0006811 monoatomic ion transport; GO:0006820 monoatomic anion transport; GO:0006835 dicarboxylic acid transport; GO:0006839 mitochondrial transport; GO:0006855 xenobiotic transmembrane transport; GO:0015711 organic anion transport; GO:0015740 C4-dicarboxylate transport; GO:0015741 fumarate transport; GO:0015744 succinate transport; GO:0015849 organic acid transport; GO:00…	GO:0005622 intracellular anatomical structure; GO:0005737 cytoplasm; GO:0005739 mitochondrion; GO:0005740 mitochondrial envelope; GO:0005743 mitochondrial inner membrane; GO:0016020 membrane; GO:0019866 organelle inner membrane; GO:0031090 organelle membrane; GO:0031966 mitochondrial membrane; GO:0031967 organelle envelope; GO:0031975 envelope; GO:0043226 organelle; GO:0043227 membrane-bounded or…	GO:0005215 transporter activity; GO:0005310 dicarboxylic acid transmembrane transporter activity; GO:0005342 organic acid transmembrane transporter activity; GO:0005469 succinate:fumarate antiporter activity; GO:0008509 monoatomic anion transmembrane transporter activity; GO:0008514 organic anion transmembrane transporter activity; GO:0015075 monoatomic ion transmembrane transporter activity; GO:…			C	KOG0756	Mitochondrial tricarboxylate/dicarboxylate carrier proteins
J9VSH0	FHA domain-containing protein OS=Cryptococcus neoformans var. grubii serotype A (strain H99 / ATCC 208821 / CBS 10515 / FGSC 9487) OX=235443 GN=CNAG_04838 PE=4 SV=2	CNAG_04838	1.99951	0.000901389	Up	15.19	10	10	10	4564.36	4960.3	4849.94	10822.4	8383.77	9536.02	0.581083	0.631489	0.61744	1.37779	1.06733	1.21402	nucleus				GO:0000320 re-entry into mitotic cell cycle; GO:0000321 re-entry into mitotic cell cycle after pheromone arrest; GO:0000749 response to pheromone triggering conjugation with cellular fusion; GO:0000754 adaptation of signaling pathway by response to pheromone involved in conjugation with cellular fusion; GO:0000910 cytokinesis; GO:0006605 protein targeting; GO:0006623 protein targeting to vacuole;…	GO:0005622 intracellular anatomical structure; GO:0005634 nucleus; GO:0005737 cytoplasm; GO:0005783 endoplasmic reticulum; GO:0005789 endoplasmic reticulum membrane; GO:0005793 endoplasmic reticulum-Golgi intermediate compartment; GO:0005815 microtubule organizing center; GO:0005816 spindle pole body; GO:0005856 cytoskeleton; GO:0012505 endomembrane system; GO:0015630 microtubule cytoskeleton; GO…				T	KOG3872	FOG: FHA domain
J9VSL5	Spermine transporter OS=Cryptococcus neoformans var. grubii serotype A (strain H99 / ATCC 208821 / CBS 10515 / FGSC 9487) OX=235443 GN=CNAG_04794 PE=4 SV=1	CNAG_04794	0.482512	0.00587297	Down	3.79	2	2	2	5589.89	4860.42	6360.67	3334.74	2301.65	2475.11	1.77342	1.54199	2.01795	1.05796	0.73021	0.785241	plasma membrane									R	KOG0255	Synaptic vesicle transporter SVOP and related transporters (major facilitator superfamily)
J9VSU6	THO complex subunit 1 OS=Cryptococcus neoformans var. grubii serotype A (strain H99 / ATCC 208821 / CBS 10515 / FGSC 9487) OX=235443 GN=CNAG_03235 PE=4 SV=1	CNAG_03235	2.18114	0.00139087	Up	8.37	6	6	6	1184.16	1310.7	1043.92	2753.04	2209.67	2755.85	0.575212	0.63668	0.50709	1.3373	1.07336	1.33867	cytoplasm	K12878	THOC1; THO complex subunit 1	map03013 Nucleocytoplasmic transport; map03040 Spliceosome	GO:0006139 nucleobase-containing compound metabolic process; GO:0006351 DNA-templated transcription; GO:0006354 DNA-templated transcription elongation; GO:0006366 transcription by RNA polymerase II; GO:0006368 transcription elongation by RNA polymerase II; GO:0006403 RNA localization; GO:0006405 RNA export from nucleus; GO:0006406 mRNA export from nucleus; GO:0006611 protein export from nucleus; …	GO:0000347 THO complex; GO:0005622 intracellular anatomical structure; GO:0005634 nucleus; GO:0032991 protein-containing complex; GO:0043226 organelle; GO:0043227 membrane-bounded organelle; GO:0043229 intracellular organelle; GO:0043231 intracellular membrane-bounded organelle;				Y	KOG2491	Nuclear matrix protein
J9VSY0	Proteasome maturation protein OS=Cryptococcus neoformans var. grubii serotype A (strain H99 / ATCC 208821 / CBS 10515 / FGSC 9487) OX=235443 GN=CNAG_07426 PE=3 SV=2	CNAG_07426	1.69221	0.00312761	Up	10.83	1	1	1	1714.58	2092.28	1964.06	3462.37	2888.69	3414.54	0.61945	0.755907	0.709583	1.2509	1.04364	1.23362	mitochondria	K11599	POMP, UMP1; proteasome maturation protein	map03050 Proteasome	GO:0009987 cellular process; GO:0016043 cellular component organization; GO:0022607 cellular component assembly; GO:0043248 proteasome assembly; GO:0043933 protein-containing complex organization; GO:0044085 cellular component biogenesis; GO:0065003 protein-containing complex assembly; GO:0071840 cellular component organization or biogenesis;	GO:0005622 intracellular anatomical structure; GO:0005737 cytoplasm;				O	KOG3061	Proteasome maturation factor
J9VT78	Non-histone chromosomal protein 6 OS=Cryptococcus neoformans var. grubii serotype A (strain H99 / ATCC 208821 / CBS 10515 / FGSC 9487) OX=235443 GN=CNAG_06544 PE=4 SV=1	CNAG_06544	1.69131	0.0364489	Up	18.97	2	2	2	8078.99	9316.22	14511.3	18018.2	16869.5	19076.2	0.580458	0.669351	1.04261	1.29457	1.21204	1.37058	nucleus				GO:0001192 maintenance of transcriptional fidelity during transcription elongation; GO:0001195 maintenance of transcriptional fidelity during transcription elongation by RNA polymerase III; GO:0006139 nucleobase-containing compound metabolic process; GO:0006259 DNA metabolic process; GO:0006281 DNA repair; GO:0006298 mismatch repair; GO:0006325 chromatin organization; GO:0006334 nucleosome assemb…	GO:0000228 nuclear chromosome; GO:0000785 chromatin; GO:0005622 intracellular anatomical structure; GO:0005634 nucleus; GO:0005694 chromosome; GO:0031974 membrane-enclosed lumen; GO:0031981 nuclear lumen; GO:0043226 organelle; GO:0043227 membrane-bounded organelle; GO:0043228 non-membrane-bounded organelle; GO:0043229 intracellular organelle; GO:0043231 intracellular membrane-bounded organelle; G…	GO:0003676 nucleic acid binding; GO:0003677 DNA binding; GO:0003682 chromatin binding; GO:0005488 binding; GO:0008301 DNA binding, bending; GO:0031491 nucleosome binding; GO:0043565 sequence-specific DNA binding; GO:0044877 protein-containing complex binding; GO:0097159 organic cyclic compound binding; GO:1901363 heterocyclic compound binding;	PF00505	PF00505 HMG (high mobility group) box	R	KOG0381	HMG box-containing protein
J9VT86	rRNA-processing protein EBP2 OS=Cryptococcus neoformans var. grubii serotype A (strain H99 / ATCC 208821 / CBS 10515 / FGSC 9487) OX=235443 GN=CNAG_01236 PE=3 SV=1	CNAG_01236	2.28161	0.0193695	Up	10.26	4	4	4	1334.29	945.204	1194.96	3287.54	1778.22	2861.58	0.633939	0.449079	0.567741	1.56195	0.844856	1.35957	nucleus	K14823	EBP2, EBNA1BP2; rRNA-processing protein EBP2		GO:0000280 nuclear division; GO:0006139 nucleobase-containing compound metabolic process; GO:0006364 rRNA processing; GO:0006396 RNA processing; GO:0006725 cellular aromatic compound metabolic process; GO:0006807 nitrogen compound metabolic process; GO:0006996 organelle organization; GO:0008152 metabolic process; GO:0009987 cellular process; GO:0010467 gene expression; GO:0016043 cellular compone…	GO:0005622 intracellular anatomical structure; GO:0005634 nucleus; GO:0005730 nucleolus; GO:0005815 microtubule organizing center; GO:0005816 spindle pole body; GO:0005856 cytoskeleton; GO:0015630 microtubule cytoskeleton; GO:0030684 preribosome; GO:0030687 preribosome, large subunit precursor; GO:0031974 membrane-enclosed lumen; GO:0031981 nuclear lumen; GO:0032991 protein-containing complex; GO…	GO:0003676 nucleic acid binding; GO:0003723 RNA binding; GO:0003729 mRNA binding; GO:0005488 binding; GO:0097159 organic cyclic compound binding; GO:1901363 heterocyclic compound binding;			A	KOG3080	Nucleolar protein-like/EBNA1-binding protein
J9VTB9	Sm protein F OS=Cryptococcus neoformans var. grubii serotype A (strain H99 / ATCC 208821 / CBS 10515 / FGSC 9487) OX=235443 GN=CNAG_01198 PE=3 SV=2	CNAG_01198	0.656184	0.00278024	Down	32.18	3	3	3	50961.5	52463.6	43029.7	33004.3	31536.1	31560.9	1.36695	1.40724	1.15419	0.88528	0.845899	0.846564	cytoplasm,nucleus	K11098	SNRPF, SMF; small nuclear ribonucleoprotein F	map03040 Spliceosome	GO:0000245 spliceosomal complex assembly; GO:0000375 RNA splicing, via transesterification reactions; GO:0000377 RNA splicing, via transesterification reactions with bulged adenosine as nucleophile; GO:0000395 mRNA 5'-splice site recognition; GO:0000398 mRNA splicing, via spliceosome; GO:0006139 nucleobase-containing compound metabolic process; GO:0006376 mRNA splice site recognition; GO:0006396 …	GO:0005622 intracellular anatomical structure; GO:0005634 nucleus; GO:0005681 spliceosomal complex; GO:0005682 U5 snRNP; GO:0005685 U1 snRNP; GO:0005686 U2 snRNP; GO:0030532 small nuclear ribonucleoprotein complex; GO:0032991 protein-containing complex; GO:0043226 organelle; GO:0043227 membrane-bounded organelle; GO:0043229 intracellular organelle; GO:0043231 intracellular membrane-bounded organe…	GO:0003676 nucleic acid binding; GO:0003723 RNA binding; GO:0005488 binding; GO:0097159 organic cyclic compound binding; GO:1901363 heterocyclic compound binding;	PF01423	PF01423 LSM domain	A	KOG3482	Small nuclear ribonucleoprotein (snRNP) SMF
J9VTL4	Alcohol dehydrogenase, propanol-preferring OS=Cryptococcus neoformans var. grubii serotype A (strain H99 / ATCC 208821 / CBS 10515 / FGSC 9487) OX=235443 GN=CNAG_07745 PE=3 SV=2	CNAG_07745	0.65059	0.000349466	Down	31.99	15	15	15	1955780	1994030	1972430	1355060	1304810	1193080	1.29579	1.32113	1.30682	0.897787	0.864494	0.790468	cytoplasm	K13953	adhP; alcohol dehydrogenase, propanol-preferring [EC:1.1.1.1]	map00010 Glycolysis / Gluconeogenesis; map00071 Fatty acid degradation; map00350 Tyrosine metabolism; map00620 Pyruvate metabolism; map01100 Metabolic pathways; map01110 Biosynthesis of secondary metabolites	GO:0000947 amino acid catabolic process to alcohol via Ehrlich pathway; GO:0000955 amino acid catabolic process via Ehrlich pathway; GO:0005975 carbohydrate metabolic process; GO:0005996 monosaccharide metabolic process; GO:0006006 glucose metabolic process; GO:0006066 alcohol metabolic process; GO:0006067 ethanol metabolic process; GO:0006068 ethanol catabolic process; GO:0006081 cellular aldehy…	GO:0005576 extracellular region; GO:0005622 intracellular anatomical structure; GO:0005634 nucleus; GO:0005737 cytoplasm; GO:0005739 mitochondrion; GO:0005759 mitochondrial matrix; GO:0005886 plasma membrane; GO:0016020 membrane; GO:0031012 extracellular matrix; GO:0031974 membrane-enclosed lumen; GO:0043226 organelle; GO:0043227 membrane-bounded organelle; GO:0043229 intracellular organelle; GO:…	GO:0003824 catalytic activity; GO:0004022 alcohol dehydrogenase (NAD+) activity; GO:0016491 oxidoreductase activity; GO:0016614 oxidoreductase activity, acting on CH-OH group of donors; GO:0016616 oxidoreductase activity, acting on the CH-OH group of donors, NAD or NADP as acceptor; GO:0019170 methylglyoxal reductase (NADH-dependent) activity;	PF08240; PF00107	PF08240 Alcohol dehydrogenase GroES-like domain; PF00107 Zinc-binding dehydrogenase	Q	KOG0023	Alcohol dehydrogenase, class V
J9VTL6	C-22 sterol desaturase OS=Cryptococcus neoformans var. grubii serotype A (strain H99 / ATCC 208821 / CBS 10515 / FGSC 9487) OX=235443 GN=CNAG_06644 PE=3 SV=1	CNAG_06644	0.463249	0.000227275	Down	21.17	11	11	11	33360.4	38713.1	37642.6	16737	18225.1	15863.8	1.28549	1.49175	1.4505	0.644936	0.702278	0.611288	mitochondria	K09831	ERG5, CYP61A; sterol 22-desaturase [EC:1.14.19.41]	map00100 Steroid biosynthesis; map01100 Metabolic pathways; map01110 Biosynthesis of secondary metabolites	GO:0006066 alcohol metabolic process; GO:0006629 lipid metabolic process; GO:0006694 steroid biosynthetic process; GO:0006696 ergosterol biosynthetic process; GO:0008152 metabolic process; GO:0008202 steroid metabolic process; GO:0008204 ergosterol metabolic process; GO:0008610 lipid biosynthetic process; GO:0009058 biosynthetic process; GO:0009987 cellular process; GO:0016125 sterol metabolic pr…	GO:0005622 intracellular anatomical structure; GO:0005737 cytoplasm; GO:0005783 endoplasmic reticulum; GO:0012505 endomembrane system; GO:0043226 organelle; GO:0043227 membrane-bounded organelle; GO:0043229 intracellular organelle; GO:0043231 intracellular membrane-bounded organelle;	GO:0000249 C-22 sterol desaturase activity; GO:0003824 catalytic activity; GO:0016491 oxidoreductase activity; GO:0016705 oxidoreductase activity, acting on paired donors, with incorporation or reduction of molecular oxygen; GO:0016717 oxidoreductase activity, acting on paired donors, with oxidation of a pair of donors resulting in the reduction of molecular oxygen to two molecules of water; GO:0…	PF00067	PF00067 Cytochrome P450	QI	KOG0157	Cytochrome P450 CYP4/CYP19/CYP26 subfamilies
J9VTL8	Ribosome biogenesis protein SSF1/2 OS=Cryptococcus neoformans var. grubii serotype A (strain H99 / ATCC 208821 / CBS 10515 / FGSC 9487) OX=235443 GN=CNAG_01593 PE=4 SV=1	CNAG_01593	1.74094	0.0233309	Up	3.09	1	1	1	1033.87	728.272	738.986	1731.27	1200.37	1422.68	0.991459	0.698397	0.708672	1.66025	1.15113	1.36432	nucleus	K14859	SSF1_2; ribosome biogenesis protein SSF1/2		GO:0000003 reproduction; GO:0000027 ribosomal large subunit assembly; GO:0000463 maturation of LSU-rRNA from tricistronic rRNA transcript (SSU-rRNA, 5.8S rRNA, LSU-rRNA); GO:0000470 maturation of LSU-rRNA; GO:0000747 conjugation with cellular fusion; GO:0006139 nucleobase-containing compound metabolic process; GO:0006364 rRNA processing; GO:0006396 RNA processing; GO:0006725 cellular aromatic com…	GO:0005622 intracellular anatomical structure; GO:0005634 nucleus; GO:0005730 nucleolus; GO:0030684 preribosome; GO:0030687 preribosome, large subunit precursor; GO:0031974 membrane-enclosed lumen; GO:0031981 nuclear lumen; GO:0032991 protein-containing complex; GO:0043226 organelle; GO:0043227 membrane-bounded organelle; GO:0043228 non-membrane-bounded organelle; GO:0043229 intracellular organel…	GO:0003676 nucleic acid binding; GO:0003723 RNA binding; GO:0005488 binding; GO:0019843 rRNA binding; GO:0097159 organic cyclic compound binding; GO:1901363 heterocyclic compound binding;	PF04427	PF04427 Brix domain	J	KOG2963	RNA-binding protein required for 60S ribosomal subunit biogenesis
J9VTM3	Template-activating factor I OS=Cryptococcus neoformans var. grubii serotype A (strain H99 / ATCC 208821 / CBS 10515 / FGSC 9487) OX=235443 GN=CNAG_01598 PE=3 SV=2	CNAG_01598	1.65197	0.0450349	Up	20.37	8	8	8	12480.6	20227.1	18707.1	33821	24434.5	26680	0.49868	0.808202	0.747469	1.35137	0.976315	1.06604	nucleus	K11290	SET, TAF1, I2PP2A; template-activating factor I							BD	KOG1507	Nucleosome assembly protein NAP-1
J9VTW0	Essential protein Yae1 N-terminal domain-containing protein OS=Cryptococcus neoformans var. grubii serotype A (strain H99 / ATCC 208821 / CBS 10515 / FGSC 9487) OX=235443 GN=CNAG_05716 PE=3 SV=2	CNAG_05716	0.433293	4.0802e-05	Down	9.05	2	2	2	29449.8	28869.7	32265.8	13568.8	13239.1	12442.1	1.88054	1.8435	2.06036	0.866447	0.845394	0.794501	cytoplasm									S	KOG4595	Uncharacterized conserved protein
J9VTX1	Casein kinase substrate phosphoprotein PP28 domain-containing protein OS=Cryptococcus neoformans var. grubii serotype A (strain H99 / ATCC 208821 / CBS 10515 / FGSC 9487) OX=235443 GN=CNAG_00972 PE=4 SV=2	CNAG_00972	2.83284	0.0149934	Up	8.29	2	2	2	1074.77	1890.54	1978.25	5756.9	3301.5	4945.93	0.231381	0.407003	0.425886	1.23937	0.71076	1.06478	nucleus							PF10252	PF10252 Casein kinase substrate phosphoprotein PP28	R	KOG3375	Phosphoprotein/predicted coiled-coil protein
J9VU98	Uncharacterized protein OS=Cryptococcus neoformans var. grubii serotype A (strain H99 / ATCC 208821 / CBS 10515 / FGSC 9487) OX=235443 GN=CNAG_01821 PE=4 SV=1	CNAG_01821	1.57984	0.000808776	Up	19.47	5	5	5	10192.4	10363.9	9715.14	15692.5	14797.9	17333.6	0.682377	0.693859	0.650425	1.05061	0.990714	1.16048	cytoplasm
J9VUE6	Alcohol dehydrogenase, propanol-preferring OS=Cryptococcus neoformans var. grubii serotype A (strain H99 / ATCC 208821 / CBS 10515 / FGSC 9487) OX=235443 GN=CNAG_02489 PE=3 SV=1	CNAG_02489	0.511211	0.027486	Down	22.16	6	5	5	3526.6	5997.75	4463.72	2609.71	1850.75	2690.39	1.07811	1.83356	1.3646	0.79781	0.565789	0.822474	cytoplasm	K13953	adhP; alcohol dehydrogenase, propanol-preferring [EC:1.1.1.1]	map00010 Glycolysis / Gluconeogenesis; map00071 Fatty acid degradation; map00350 Tyrosine metabolism; map00620 Pyruvate metabolism; map01100 Metabolic pathways; map01110 Biosynthesis of secondary metabolites	GO:0000947 amino acid catabolic process to alcohol via Ehrlich pathway; GO:0000955 amino acid catabolic process via Ehrlich pathway; GO:0005975 carbohydrate metabolic process; GO:0005996 monosaccharide metabolic process; GO:0006006 glucose metabolic process; GO:0006066 alcohol metabolic process; GO:0006067 ethanol metabolic process; GO:0006068 ethanol catabolic process; GO:0006081 cellular aldehy…	GO:0005576 extracellular region; GO:0005622 intracellular anatomical structure; GO:0005634 nucleus; GO:0005737 cytoplasm; GO:0005739 mitochondrion; GO:0005759 mitochondrial matrix; GO:0005886 plasma membrane; GO:0016020 membrane; GO:0031012 extracellular matrix; GO:0031974 membrane-enclosed lumen; GO:0043226 organelle; GO:0043227 membrane-bounded organelle; GO:0043229 intracellular organelle; GO:…	GO:0003824 catalytic activity; GO:0004022 alcohol dehydrogenase (NAD+) activity; GO:0016491 oxidoreductase activity; GO:0016614 oxidoreductase activity, acting on CH-OH group of donors; GO:0016616 oxidoreductase activity, acting on the CH-OH group of donors, NAD or NADP as acceptor; GO:0019170 methylglyoxal reductase (NADH-dependent) activity;	PF08240; PF00107	PF08240 Alcohol dehydrogenase GroES-like domain; PF00107 Zinc-binding dehydrogenase	Q	KOG0023	Alcohol dehydrogenase, class V
J9VUI6	RING-type domain-containing protein OS=Cryptococcus neoformans var. grubii serotype A (strain H99 / ATCC 208821 / CBS 10515 / FGSC 9487) OX=235443 GN=CNAG_05963 PE=4 SV=1	CNAG_05963	2.25998	0.0411215	Up	1.42	1	1	1	331.714	497.77	499.053	610.004	1119.05	1273.41	0.419009	0.628765	0.630385	0.770534	1.41354	1.60852	nucleus							PF13639	PF13639 Ring finger domain
J9VUK7	Ribosome biogenesis protein BMS1 OS=Cryptococcus neoformans var. grubii serotype A (strain H99 / ATCC 208821 / CBS 10515 / FGSC 9487) OX=235443 GN=CNAG_01715 PE=4 SV=1	CNAG_01715	1.88777	0.0461511	Up	3.54	4	4	4	1547.6	2097.68	2203.67	5118.96	2865	3057.51	0.469889	0.636907	0.669088	1.55424	0.869884	0.928335	nucleus	K14569	BMS1; ribosome biogenesis protein BMS1	map03008 Ribosome biogenesis in eukaryotes	GO:0000462 maturation of SSU-rRNA from tricistronic rRNA transcript (SSU-rRNA, 5.8S rRNA, LSU-rRNA); GO:0000472 endonucleolytic cleavage to generate mature 5'-end of SSU-rRNA from (SSU-rRNA, 5.8S rRNA, LSU-rRNA); GO:0000479 endonucleolytic cleavage of tricistronic rRNA transcript (SSU-rRNA, 5.8S rRNA, LSU-rRNA); GO:0000480 endonucleolytic cleavage in 5'-ETS of tricistronic rRNA transcript (SSU-rR…	GO:0005622 intracellular anatomical structure; GO:0005634 nucleus; GO:0005730 nucleolus; GO:0005737 cytoplasm; GO:0005739 mitochondrion; GO:0030684 preribosome; GO:0030686 90S preribosome; GO:0031974 membrane-enclosed lumen; GO:0031981 nuclear lumen; GO:0032991 protein-containing complex; GO:0043226 organelle; GO:0043227 membrane-bounded organelle; GO:0043228 non-membrane-bounded organelle; GO:00…	GO:0000166 nucleotide binding; GO:0001882 nucleoside binding; GO:0001883 purine nucleoside binding; GO:0003676 nucleic acid binding; GO:0003723 RNA binding; GO:0003729 mRNA binding; GO:0003824 catalytic activity; GO:0003924 GTPase activity; GO:0005488 binding; GO:0005525 GTP binding; GO:0016462 pyrophosphatase activity; GO:0016787 hydrolase activity; GO:0016817 hydrolase activity, acting on acid …	PF08142	PF08142 AARP2CN (NUC121) domain	J	KOG1951	GTP-binding protein AARP2 involved in 40S ribosome biogenesis
J9VUQ7	2,4-dihydroxyhept-2-ene-1,7-dioic acid aldolase OS=Cryptococcus neoformans var. grubii serotype A (strain H99 / ATCC 208821 / CBS 10515 / FGSC 9487) OX=235443 GN=CNAG_01776 PE=4 SV=1	CNAG_01776	0.616091	0.00526032	Down	10.65	2	2	2	13549.9	12285.3	11674.4	8776.52	6725.05	7607.75	1.57132	1.42467	1.35383	1.01778	0.779875	0.882238	cytoplasm	K02510	hpaI, hpcH; 4-hydroxy-2-oxoheptanedioate aldolase [EC:4.1.2.52]	map00350 Tyrosine metabolism; map01100 Metabolic pathways
J9VUS1	Uncharacterized protein OS=Cryptococcus neoformans var. grubii serotype A (strain H99 / ATCC 208821 / CBS 10515 / FGSC 9487) OX=235443 GN=CNAG_01796 PE=4 SV=2	CNAG_01796	1.91107	0.0408133	Up	8.87	3	3	3	988.347	655.099	1428.25	1817.78	1856.25	2196.21	0.573136	0.379888	0.828233	1.05412	1.07643	1.27357	nucleus
J9VUX1	Transcription activator GCR1-like domain-containing protein OS=Cryptococcus neoformans var. grubii serotype A (strain H99 / ATCC 208821 / CBS 10515 / FGSC 9487) OX=235443 GN=CNAG_04497 PE=4 SV=1	CNAG_04497	0.431327	1.92929e-05	Down	8.68	3	3	3	3926.28	4188.27	3767.4	1738.44	1739.16	1647.4	1.40728	1.50119	1.35034	0.623104	0.623362	0.590473	nucleus
J9VV33	Alternative cyclin Pho80 OS=Cryptococcus neoformans var. grubii serotype A (strain H99 / ATCC 208821 / CBS 10515 / FGSC 9487) OX=235443 GN=CNAG_01922 PE=4 SV=1	CNAG_01922	0.634105	0.0174163	Down	14.91	3	3	3	6644.36	7363.62	8576.83	3950.73	5221.31	5149.11	1.17196	1.29882	1.51281	0.696843	0.920953	0.908218	nucleus				GO:0000079 regulation of cyclin-dependent protein serine/threonine kinase activity; GO:0000122 negative regulation of transcription by RNA polymerase II; GO:0001932 regulation of protein phosphorylation; GO:0006355 regulation of DNA-templated transcription; GO:0006357 regulation of transcription by RNA polymerase II; GO:0006873 intracellular monoatomic ion homeostasis; GO:0006996 organelle organi…	GO:0000307 cyclin-dependent protein kinase holoenzyme complex; GO:0005622 intracellular anatomical structure; GO:0005634 nucleus; GO:0032991 protein-containing complex; GO:0043226 organelle; GO:0043227 membrane-bounded organelle; GO:0043229 intracellular organelle; GO:0043231 intracellular membrane-bounded organelle; GO:0061695 transferase complex, transferring phosphorus-containing groups; GO:19…	GO:0016538 cyclin-dependent protein serine/threonine kinase regulator activity; GO:0019207 kinase regulator activity; GO:0019887 protein kinase regulator activity; GO:0030234 enzyme regulator activity; GO:0098772 molecular function regulator activity;			R	KOG1674	Cyclin
J9VV60	glucan 1,3-beta-glucosidase OS=Cryptococcus neoformans var. grubii serotype A (strain H99 / ATCC 208821 / CBS 10515 / FGSC 9487) OX=235443 GN=CNAG_02225 PE=3 SV=1	CNAG_02225	0.321362	7.48289e-05	Down	12.06	5	5	5	29429.8	27950.1	28211	9076.29	8163.21	10266.2	2.48229	2.35748	2.37949	0.765549	0.688534	0.865913	extracellular	K01210	E3.2.1.58; glucan 1,3-beta-glucosidase [EC:3.2.1.58]	map00500 Starch and sucrose metabolism; map01100 Metabolic pathways	GO:0000003 reproduction; GO:0000272 polysaccharide catabolic process; GO:0000747 conjugation with cellular fusion; GO:0003006 developmental process involved in reproduction; GO:0005975 carbohydrate metabolic process; GO:0005976 polysaccharide metabolic process; GO:0007049 cell cycle; GO:0007155 cell adhesion; GO:0008152 metabolic process; GO:0009056 catabolic process; GO:0009057 macromolecule cat…	GO:0000322 storage vacuole; GO:0000323 lytic vacuole; GO:0000324 fungal-type vacuole; GO:0000935 division septum; GO:0005576 extracellular region; GO:0005618 cell wall; GO:0005619 ascospore wall; GO:0005622 intracellular anatomical structure; GO:0005628 prospore membrane; GO:0005737 cytoplasm; GO:0005773 vacuole; GO:0005856 cytoskeleton; GO:0005886 plasma membrane; GO:0005937 mating projection; G…	GO:0003824 catalytic activity; GO:0004338 glucan exo-1,3-beta-glucosidase activity; GO:0004553 hydrolase activity, hydrolyzing O-glycosyl compounds; GO:0005488 binding; GO:0005515 protein binding; GO:0008422 beta-glucosidase activity; GO:0015926 glucosidase activity; GO:0016787 hydrolase activity; GO:0016798 hydrolase activity, acting on glycosyl bonds; GO:0046557 glucan endo-1,6-beta-glucosidase…	PF00150	PF00150 Cellulase (glycosyl hydrolase family 5)
J9VV66	MHYT domain-containing protein OS=Cryptococcus neoformans var. grubii serotype A (strain H99 / ATCC 208821 / CBS 10515 / FGSC 9487) OX=235443 GN=CNAG_02220 PE=4 SV=1	CNAG_02220	1.80155	0.00957714	Up	7.15	6	6	6	1959.28	1763.8	1580.29	3116.4	3813.68	2624.18	0.644809	0.580476	0.520082	1.02562	1.2551	0.863631	plasma membrane
J9VVD9	BAH domain-containing protein OS=Cryptococcus neoformans var. grubii serotype A (strain H99 / ATCC 208821 / CBS 10515 / FGSC 9487) OX=235443 GN=CNAG_05995 PE=4 SV=1	CNAG_05995	0.631036	0.0200652	Down	5.19	2	2	2	1532.53	1204.02	1388.55	886.569	708.676	1007.84	1.45014	1.13929	1.3139	0.838909	0.670579	0.953661	nucleus
J9VVE5	SWI5-dependent HO expression protein 3 OS=Cryptococcus neoformans var. grubii serotype A (strain H99 / ATCC 208821 / CBS 10515 / FGSC 9487) OX=235443 GN=CNAG_06184 PE=4 SV=2	CNAG_06184	0.658096	0.015537	Down	2.12	1	1	1	1711.53	2015.77	2085.26		1228.13	1322.02	1.00596	1.18478	1.22562		0.721838	0.777022	mitochondria
J9VVL9	CCR4-NOT complex subunit CAF16 OS=Cryptococcus neoformans var. grubii serotype A (strain H99 / ATCC 208821 / CBS 10515 / FGSC 9487) OX=235443 GN=CNAG_02059 PE=4 SV=1	CNAG_02059	1.536	0.0163016	Up	3.96	1	1	1	5144.4	5088.27	4934.28	6255.35	8774.27	8266.83	0.855381	0.846048	0.820443	1.0401	1.45893	1.37456	cytoplasm	K12608	CAF16; CCR4-NOT complex subunit CAF16	map03018 RNA degradation	GO:0000288 nuclear-transcribed mRNA catabolic process, deadenylation-dependent decay; GO:0000289 nuclear-transcribed mRNA poly(A) tail shortening; GO:0000956 nuclear-transcribed mRNA catabolic process; GO:0006139 nucleobase-containing compound metabolic process; GO:0006351 DNA-templated transcription; GO:0006352 DNA-templated transcription initiation; GO:0006354 DNA-templated transcription elonga…	GO:0005622 intracellular anatomical structure; GO:0005737 cytoplasm; GO:0030014 CCR4-NOT complex; GO:0030015 CCR4-NOT core complex; GO:0032991 protein-containing complex;	GO:0000166 nucleotide binding; GO:0003824 catalytic activity; GO:0005488 binding; GO:0005524 ATP binding; GO:0016462 pyrophosphatase activity; GO:0016787 hydrolase activity; GO:0016817 hydrolase activity, acting on acid anhydrides; GO:0016818 hydrolase activity, acting on acid anhydrides, in phosphorus-containing anhydrides; GO:0016887 ATP hydrolysis activity; GO:0017076 purine nucleotide binding…	PF00005	PF00005 ABC transporter	RK	KOG2355	Predicted ABC-type transport, ATPase component/CCR4 associated factor
J9VVQ4	Glyoxal oxidase OS=Cryptococcus neoformans var. grubii serotype A (strain H99 / ATCC 208821 / CBS 10515 / FGSC 9487) OX=235443 GN=CNAG_02030 PE=4 SV=1	CNAG_02030	2.61993	0.0210813	Up	1.48	1	1	1	2282.01	4463.67	3314.73	11776.2	6404.3	8177.06	0.29579	0.578573	0.42965	1.52641	0.830114	1.0599	extracellular							PF09118	PF09118 Galactose oxidase-like, Early set domain
J9VVR7	Protein CWC15 OS=Cryptococcus neoformans var. grubii serotype A (strain H99 / ATCC 208821 / CBS 10515 / FGSC 9487) OX=235443 GN=CNAG_06315 PE=3 SV=1	CNAG_06315	2.86211	0.0358028	Up	4.09	1	1	1	660.535		550.603	2511.91	1341.67	1346.04	0.531581		0.443111	2.02152	1.07974	1.08326	nucleus	K12863	CWC15; protein CWC15	map03040 Spliceosome	GO:0000375 RNA splicing, via transesterification reactions; GO:0000377 RNA splicing, via transesterification reactions with bulged adenosine as nucleophile; GO:0000398 mRNA splicing, via spliceosome; GO:0006139 nucleobase-containing compound metabolic process; GO:0006396 RNA processing; GO:0006397 mRNA processing; GO:0006725 cellular aromatic compound metabolic process; GO:0006807 nitrogen compou…	GO:0000974 Prp19 complex; GO:0005622 intracellular anatomical structure; GO:0005634 nucleus; GO:0005681 spliceosomal complex; GO:0005684 U2-type spliceosomal complex; GO:0032991 protein-containing complex; GO:0043226 organelle; GO:0043227 membrane-bounded organelle; GO:0043229 intracellular organelle; GO:0043231 intracellular membrane-bounded organelle; GO:0071014 post-mRNA release spliceosomal c…	GO:0003676 nucleic acid binding; GO:0003723 RNA binding; GO:0005488 binding; GO:0097159 organic cyclic compound binding; GO:1901363 heterocyclic compound binding;			S	KOG3228	Uncharacterized conserved protein
J9VVV5	Scavenger mRNA-decapping enzyme DcpS OS=Cryptococcus neoformans var. grubii serotype A (strain H99 / ATCC 208821 / CBS 10515 / FGSC 9487) OX=235443 GN=CNAG_06359 PE=3 SV=1	CNAG_06359	0.544152	0.00138952	Down	15.04	5	5	5	13534.6	17044.5	13790.6	8169.72	7744.27	8229.88	1.49589	1.88382	1.52418	0.902946	0.855923	0.909595	cytoplasm	K12584	DCPS, DCS; m7GpppX diphosphatase [EC:3.6.1.59]	map03018 RNA degradation	GO:0000288 nuclear-transcribed mRNA catabolic process, deadenylation-dependent decay; GO:0000290 deadenylation-dependent decapping of nuclear-transcribed mRNA; GO:0000956 nuclear-transcribed mRNA catabolic process; GO:0006139 nucleobase-containing compound metabolic process; GO:0006401 RNA catabolic process; GO:0006402 mRNA catabolic process; GO:0006725 cellular aromatic compound metabolic proces…	GO:0000932 P-body; GO:0005622 intracellular anatomical structure; GO:0005634 nucleus; GO:0005737 cytoplasm; GO:0005739 mitochondrion; GO:0032991 protein-containing complex; GO:0035770 ribonucleoprotein granule; GO:0036464 cytoplasmic ribonucleoprotein granule; GO:0043226 organelle; GO:0043227 membrane-bounded organelle; GO:0043228 non-membrane-bounded organelle; GO:0043229 intracellular organelle…	GO:0000339 RNA cap binding; GO:0000340 RNA 7-methylguanosine cap binding; GO:0003676 nucleic acid binding; GO:0003723 RNA binding; GO:0003824 catalytic activity; GO:0005488 binding; GO:0008047 enzyme activator activity; GO:0016462 pyrophosphatase activity; GO:0016787 hydrolase activity; GO:0016817 hydrolase activity, acting on acid anhydrides; GO:0016818 hydrolase activity, acting on acid anhydri…			S	KOG3969	Uncharacterized conserved protein
J9VVW6	Osomolarity two-component system, phosphorelay intermediate protein YPD1 OS=Cryptococcus neoformans var. grubii serotype A (strain H99 / ATCC 208821 / CBS 10515 / FGSC 9487) OX=235443 GN=CNAG_06151 PE=4 SV=1	CNAG_06151	1.81228	0.0451932	Up	22.01	4	4	4	7527.66	12621.4	13663.3	24604.2	17222.3	19451	0.412197	0.691117	0.748169	1.34727	0.943052	1.06509	nucleus	K11232	YPD1; osomolarity two-component system, phosphorelay intermediate protein YPD1	map04011 MAPK signaling pathway - yeast	GO:0000160 phosphorelay signal transduction system; GO:0001932 regulation of protein phosphorylation; GO:0001934 positive regulation of protein phosphorylation; GO:0006468 protein phosphorylation; GO:0006793 phosphorus metabolic process; GO:0006796 phosphate-containing compound metabolic process; GO:0006807 nitrogen compound metabolic process; GO:0006950 response to stress; GO:0006970 response to…	GO:0005622 intracellular anatomical structure; GO:0005634 nucleus; GO:0005737 cytoplasm; GO:0005829 cytosol; GO:0043226 organelle; GO:0043227 membrane-bounded organelle; GO:0043229 intracellular organelle; GO:0043231 intracellular membrane-bounded organelle;	GO:0003824 catalytic activity; GO:0004672 protein kinase activity; GO:0005488 binding; GO:0005515 protein binding; GO:0009927 histidine phosphotransfer kinase activity; GO:0016301 kinase activity; GO:0016740 transferase activity; GO:0016772 transferase activity, transferring phosphorus-containing groups; GO:0016773 phosphotransferase activity, alcohol group as acceptor; GO:0019899 enzyme binding;…			T	KOG4747	Two-component phosphorelay intermediate involved in MAP kinase cascade regulation
J9VVX9	Acylglycerone-phosphate reductase OS=Cryptococcus neoformans var. grubii serotype A (strain H99 / ATCC 208821 / CBS 10515 / FGSC 9487) OX=235443 GN=CNAG_03555 PE=3 SV=2	CNAG_03555	1.61376	0.00359291	Up	23.76	6	6	6	6086.46	5268.05	4797.94	8435.62	9343.62	8286.96	0.873464	0.756014	0.688549	1.21059	1.3409	1.18926	extracellular	K06123	AYR1; 1-acylglycerone phosphate reductase [EC:1.1.1.101]	map00564 Glycerophospholipid metabolism; map00565 Ether lipid metabolism; map01100 Metabolic pathways				PF00106	PF00106 short chain dehydrogenase	Q	KOG1209	1-Acyl dihydroxyacetone phosphate reductase and related dehydrogenases
J9VWA2	Uncharacterized protein OS=Cryptococcus neoformans var. grubii serotype A (strain H99 / ATCC 208821 / CBS 10515 / FGSC 9487) OX=235443 GN=CNAG_06683 PE=4 SV=1	CNAG_06683	1.94259	0.00914075	Up	4.81	5	5	5	3767.52	3429.56	2767.95	6896.58	5174.31	7287.08	0.839484	0.76418	0.616759	1.53671	1.15295	1.62372	nucleus
J9VWF0	6-phosphogluconolactonase OS=Cryptococcus neoformans var. grubii serotype A (strain H99 / ATCC 208821 / CBS 10515 / FGSC 9487) OX=235443 GN=CNAG_01541 PE=3 SV=1	CNAG_01541	0.627347	0.00319163	Down	19.18	5	5	5	3417.58	3558.33	4189.61	2171.83	2351.86	2480.97	1.3627	1.41883	1.67054	0.865982	0.937766	0.989246	cytoplasm
J9VWM7	NADPH dehydrogenase OS=Cryptococcus neoformans var. grubii serotype A (strain H99 / ATCC 208821 / CBS 10515 / FGSC 9487) OX=235443 GN=CNAG_05444 PE=4 SV=2	CNAG_05444	1.56769	0.00081513	Up	12.09	5	5	5	3076.68	3521.44	3108.88	4831.62	5170.41	5215.54	0.715878	0.819364	0.72337	1.12422	1.20304	1.21355	cytoplasm							PF00724	PF00724 NADH:flavin oxidoreductase / NADH oxidase family	CR	KOG0134	NADH:flavin oxidoreductase/12-oxophytodienoate reductase
J9VWN9	Regulatory subunit for Cdc7 protein kinase OS=Cryptococcus neoformans var. grubii serotype A (strain H99 / ATCC 208821 / CBS 10515 / FGSC 9487) OX=235443 GN=CNAG_06434 PE=4 SV=2	CNAG_06434	1.93726	0.0377827	Up	9.86	6	6	6	1646.18	939.529	1670.7	2640.92	3359.8	2245.05	0.699849	0.399427	0.710273	1.12275	1.42837	0.95445	nucleus	K02309	DBF4; regulatory subunit for Cdc7p protein kinase	map04111 Cell cycle - yeast; map04113 Meiosis - yeast	GO:0000003 reproduction; GO:0000075 cell cycle checkpoint signaling; GO:0000076 DNA replication checkpoint signaling; GO:0000278 mitotic cell cycle; GO:0000280 nuclear division; GO:0001100 negative regulation of exit from mitosis; GO:0001932 regulation of protein phosphorylation; GO:0001934 positive regulation of protein phosphorylation; GO:0003006 developmental process involved in reproduction; …	GO:0000775 chromosome, centromeric region; GO:0005622 intracellular anatomical structure; GO:0005634 nucleus; GO:0005654 nucleoplasm; GO:0005694 chromosome; GO:0005737 cytoplasm; GO:0031431 Dbf4-dependent protein kinase complex; GO:0031974 membrane-enclosed lumen; GO:0031981 nuclear lumen; GO:0032991 protein-containing complex; GO:0043226 organelle; GO:0043227 membrane-bounded organelle; GO:00432…	GO:0003676 nucleic acid binding; GO:0003677 DNA binding; GO:0003688 DNA replication origin binding; GO:0003690 double-stranded DNA binding; GO:0005488 binding; GO:0008047 enzyme activator activity; GO:0019207 kinase regulator activity; GO:0019209 kinase activator activity; GO:0019887 protein kinase regulator activity; GO:0030234 enzyme regulator activity; GO:0030295 protein kinase activator activ…	PF07535	PF07535 DBF zinc finger	LD	KOG4139	Protein kinase essential for the initiation of DNA replication
J9VWQ9	NADPH2 dehydrogenase OS=Cryptococcus neoformans var. grubii serotype A (strain H99 / ATCC 208821 / CBS 10515 / FGSC 9487) OX=235443 GN=CNAG_04313 PE=4 SV=2	CNAG_04313	0.603663	0.000178834	Down	19.08	6	6	6	68780.3	72357.7	69619.8	43233.1	44389	39604.5	1.66568	1.75232	1.68601	1.04699	1.07499	0.959118	cytoplasm	K00354	E1.6.99.1; NADPH2 dehydrogenase [EC:1.6.99.1]					PF00724	PF00724 NADH:flavin oxidoreductase / NADH oxidase family	CR	KOG0134	NADH:flavin oxidoreductase/12-oxophytodienoate reductase
J9VWS6	Glycerol transporter OS=Cryptococcus neoformans var. grubii serotype A (strain H99 / ATCC 208821 / CBS 10515 / FGSC 9487) OX=235443 GN=CNAG_05851 PE=3 SV=1	CNAG_05851	0.66501	0.002781	Down	9.74	6	6	6	5324.91	5690.23	5251.4	4028.06	3433.11	3356.24	1.33371	1.42521	1.3153	1.00889	0.859878	0.840625	plasma membrane	K25162	GUP1_2; membrane-bound O-acyltransferase GUP1_2		GO:0005975 carbohydrate metabolic process; GO:0006066 alcohol metabolic process; GO:0006071 glycerol metabolic process; GO:0006497 protein lipidation; GO:0006505 GPI anchor metabolic process; GO:0006506 GPI anchor biosynthetic process; GO:0006629 lipid metabolic process; GO:0006643 membrane lipid metabolic process; GO:0006644 phospholipid metabolic process; GO:0006650 glycerophospholipid metaboli…	GO:0005622 intracellular anatomical structure; GO:0005737 cytoplasm; GO:0005783 endoplasmic reticulum; GO:0005789 endoplasmic reticulum membrane; GO:0005886 plasma membrane; GO:0012505 endomembrane system; GO:0016020 membrane; GO:0031984 organelle subcompartment; GO:0042175 nuclear outer membrane-endoplasmic reticulum membrane network; GO:0043226 organelle; GO:0043227 membrane-bounded organelle; …	GO:0003824 catalytic activity; GO:0008374 O-acyltransferase activity; GO:0016740 transferase activity; GO:0016746 acyltransferase activity; GO:0016747 acyltransferase activity, transferring groups other than amino-acyl groups;			T	KOG3860	Acyltransferase required for palmitoylation of Hedgehog (Hh) family of secreted signaling proteins
J9VX61	DUF895 domain membrane protein OS=Cryptococcus neoformans var. grubii serotype A (strain H99 / ATCC 208821 / CBS 10515 / FGSC 9487) OX=235443 GN=CNAG_01768 PE=4 SV=1	CNAG_01768	1.64558	0.00856796	Up	4.6	2	2	2	1325.48	1084.93	1308.9	1862.88	2378.6	1878.93	0.752794	0.616176	0.743378	1.05801	1.3509	1.06712	plasma membrane									S	KOG3098	Uncharacterized conserved protein
J9VXI4	Arylformamidase OS=Cryptococcus neoformans var. grubii serotype A (strain H99 / ATCC 208821 / CBS 10515 / FGSC 9487) OX=235443 GN=CNAG_05532 PE=3 SV=1	CNAG_05532	0.655548	0.0120835	Down	10.18	4	4	4	8063.83	9459.92	10898.1	6339.43	6548.9	5743.55	1.17143	1.37424	1.58316	0.920928	0.951357	0.834364	cytoplasm	K14264	BNA3; kynurenine aminotransferase [EC:2.6.1.7]	map00380 Tryptophan metabolism; map01100 Metabolic pathways				PF00155	PF00155 Aminotransferase class I and II	E	KOG0257	Kynurenine aminotransferase, glutamine transaminase K
J9VXM1	DNA polymerase epsilon subunit C OS=Cryptococcus neoformans var. grubii serotype A (strain H99 / ATCC 208821 / CBS 10515 / FGSC 9487) OX=235443 GN=CNAG_03203 PE=4 SV=2	CNAG_03203	1.96048	0.0159147	Up	7.34	2	2	2	1818.38	2513.66	1638.06	4691.36	3217.8	3795.08	0.540699	0.747442	0.487081	1.39499	0.95682	1.12848	nucleus	K03506	POLE4; DNA polymerase epsilon subunit 4 [EC:2.7.7.7]	map03030 DNA replication; map03410 Base excision repair; map03420 Nucleotide excision repair				PF00808	PF00808 Histone-like transcription factor (CBF/NF-Y) and archaeal histone	K	KOG1657	CCAAT-binding factor, subunit C (HAP5)
J9VXN3	Uncharacterized protein OS=Cryptococcus neoformans var. grubii serotype A (strain H99 / ATCC 208821 / CBS 10515 / FGSC 9487) OX=235443 GN=CNAG_05590 PE=4 SV=2	CNAG_05590	1.53576	0.00021218	Up	17.09	27	27	27	23826.1	25861	25089.4	36522	39011.2	39305.8	0.734528	0.797261	0.773474	1.12593	1.20266	1.21175	cytoplasm							PF00512; PF02518; PF00072	PF00512 His Kinase A (phospho-acceptor) domain; PF02518 Histidine kinase-, DNA gyrase B-, and HSP90-like ATPase; PF00072 Response regulator receiver domain	K	KOG1601	GATA-4/5/6 transcription factors
J9VXT3	Transmembrane transporter Liz1p OS=Cryptococcus neoformans var. grubii serotype A (strain H99 / ATCC 208821 / CBS 10515 / FGSC 9487) OX=235443 GN=CNAG_05993 PE=4 SV=2	CNAG_05993	2.26219	0.00473158	Up	4.3	2	2	2	724.506	840.391	1023.05	1579.79	2051.93	2222.7	0.440055	0.510442	0.621386	0.959542	1.24631	1.35004	plasma membrane	K03448	FEN2, LIZ1; MFS transporter, ACS family, pantothenate transporter							G	KOG2533	Permease of the major facilitator superfamily
J9VXT9	Rho family protein OS=Cryptococcus neoformans var. grubii serotype A (strain H99 / ATCC 208821 / CBS 10515 / FGSC 9487) OX=235443 GN=CNAG_05998 PE=4 SV=2	CNAG_05998	1.63706	0.010451	Up	12.56	2	1	1	4680.14	4421	3421.78	6221.41	7468.16	6811.23	0.793907	0.749948	0.580447	1.05536	1.26685	1.15541	cytoplasm,nucleus	K04392	RAC1; Ras-related C3 botulinum toxin substrate 1	map04145 Phagosome				PF00071	PF00071 Ras family	R	KOG0393	Ras-related small GTPase, Rho type
J9VXW1	Alpha-1,3-mannosyltransferase OS=Cryptococcus neoformans var. grubii serotype A (strain H99 / ATCC 208821 / CBS 10515 / FGSC 9487) OX=235443 GN=CNAG_06016 PE=4 SV=1	CNAG_06016	2.22619	0.0076961	Up	10.09	5	5	5	2639.15	3997.93	2412.38	7163.53	5976.63	7005.63	0.454017	0.687771	0.415006	1.23235	1.02817	1.20519	plasma membrane	K13690	CMT1; alpha-1,3-mannosyltransferase [EC:2.4.1.-]
J9VXY3	Gluconolactonase OS=Cryptococcus neoformans var. grubii serotype A (strain H99 / ATCC 208821 / CBS 10515 / FGSC 9487) OX=235443 GN=CNAG_04753 PE=4 SV=2	CNAG_04753	1.53987	0.0187503	Up	10.02	4	4	4	860.891	975.551	1071.48	1592.85	1232.69	1652.28	0.507094	0.574633	0.631138	0.938243	0.726097	0.973249	cytoplasm	K01053	gnl, RGN; gluconolactonase [EC:3.1.1.17]	map00030 Pentose phosphate pathway; map00053 Ascorbate and aldarate metabolism; map01100 Metabolic pathways; map01110 Biosynthesis of secondary metabolites; map01200 Carbon metabolism; map01240 Biosynthesis of cofactors
J9VY31	Periodic tryptophan protein 1 OS=Cryptococcus neoformans var. grubii serotype A (strain H99 / ATCC 208821 / CBS 10515 / FGSC 9487) OX=235443 GN=CNAG_04694 PE=4 SV=1	CNAG_04694	2.24217	0.031936	Up	11.49	6	6	6	1956.32	2794	3409.67	7889.79	6240.98	4165.35	0.330049	0.471373	0.575242	1.33108	1.05291	0.702733	mitochondria	K14791	PWP1; periodic tryptophan protein 1		GO:0006139 nucleobase-containing compound metabolic process; GO:0006364 rRNA processing; GO:0006396 RNA processing; GO:0006725 cellular aromatic compound metabolic process; GO:0006807 nitrogen compound metabolic process; GO:0008152 metabolic process; GO:0009987 cellular process; GO:0010467 gene expression; GO:0016070 RNA metabolic process; GO:0016072 rRNA metabolic process; GO:0022613 ribonucleop…	GO:0005622 intracellular anatomical structure; GO:0005634 nucleus; GO:0005730 nucleolus; GO:0005737 cytoplasm; GO:0031974 membrane-enclosed lumen; GO:0031981 nuclear lumen; GO:0043226 organelle; GO:0043227 membrane-bounded organelle; GO:0043228 non-membrane-bounded organelle; GO:0043229 intracellular organelle; GO:0043231 intracellular membrane-bounded organelle; GO:0043232 intracellular non-memb…				S	KOG0270	WD40 repeat-containing protein
J9VY66	Sister chromatid cohesion protein PDS5 OS=Cryptococcus neoformans var. grubii serotype A (strain H99 / ATCC 208821 / CBS 10515 / FGSC 9487) OX=235443 GN=CNAG_04648 PE=4 SV=2	CNAG_04648	1.57427	0.00442909	Up	8.44	9	9	9	3280.63	3005.74	3663.23	5554.41	4679.89	5429.04	0.807445	0.739787	0.901612	1.36708	1.15184	1.33622	nucleus	K11267	PDS5; sister chromatid cohesion protein PDS5		GO:0000003 reproduction; GO:0000070 mitotic sister chromatid segregation; GO:0000278 mitotic cell cycle; GO:0000280 nuclear division; GO:0000819 sister chromatid segregation; GO:0001932 regulation of protein phosphorylation; GO:0006139 nucleobase-containing compound metabolic process; GO:0006259 DNA metabolic process; GO:0006281 DNA repair; GO:0006302 double-strand break repair; GO:0006725 cellul…	GO:0000228 nuclear chromosome; GO:0000775 chromosome, centromeric region; GO:0000785 chromatin; GO:0000792 heterochromatin; GO:0000793 condensed chromosome; GO:0000794 condensed nuclear chromosome; GO:0005622 intracellular anatomical structure; GO:0005634 nucleus; GO:0005694 chromosome; GO:0005721 pericentric heterochromatin; GO:0005737 cytoplasm; GO:0005829 cytosol; GO:0031974 membrane-enclosed …	GO:0003676 nucleic acid binding; GO:0003677 DNA binding; GO:0005198 structural molecule activity; GO:0005488 binding; GO:0097159 organic cyclic compound binding; GO:1901363 heterocyclic compound binding;			D	KOG1525	Sister chromatid cohesion complex Cohesin, subunit PDS5
J9VYL0	Gram-positive cocci surface proteins LPxTG domain-containing protein OS=Cryptococcus neoformans var. grubii serotype A (strain H99 / ATCC 208821 / CBS 10515 / FGSC 9487) OX=235443 GN=CNAG_01534 PE=4 SV=1	CNAG_01534	0.270158	0.00159389	Down	10	2	2	2	4217.06	4705.75	3115.65	1098.58	1295.2	858.503	2.4339	2.71595	1.79821	0.634051	0.747532	0.49549	mitochondria
J9VYN9	Nucleolar protein 12 OS=Cryptococcus neoformans var. grubii serotype A (strain H99 / ATCC 208821 / CBS 10515 / FGSC 9487) OX=235443 GN=CNAG_01564 PE=4 SV=1	CNAG_01564	1.94709	0.0390421	Up	13.07	6	6	6	3567.04	2990.33	2430.81	6788	3919.66	6793.15	0.732424	0.614007	0.49912	1.39379	0.804827	1.39484	nucleus	K14837	NOP12; nucleolar protein 12		GO:0000463 maturation of LSU-rRNA from tricistronic rRNA transcript (SSU-rRNA, 5.8S rRNA, LSU-rRNA); GO:0000470 maturation of LSU-rRNA; GO:0006139 nucleobase-containing compound metabolic process; GO:0006364 rRNA processing; GO:0006396 RNA processing; GO:0006725 cellular aromatic compound metabolic process; GO:0006807 nitrogen compound metabolic process; GO:0008152 metabolic process; GO:0009987 c…	GO:0005622 intracellular anatomical structure; GO:0005634 nucleus; GO:0005730 nucleolus; GO:0030684 preribosome; GO:0030687 preribosome, large subunit precursor; GO:0031974 membrane-enclosed lumen; GO:0031981 nuclear lumen; GO:0032991 protein-containing complex; GO:0043226 organelle; GO:0043227 membrane-bounded organelle; GO:0043228 non-membrane-bounded organelle; GO:0043229 intracellular organel…	GO:0003676 nucleic acid binding; GO:0003723 RNA binding; GO:0005488 binding; GO:0097159 organic cyclic compound binding; GO:1901363 heterocyclic compound binding;	PF00076	PF00076 RNA recognition motif. (a.k.a. RRM, RBD, or RNP domain)	R	KOG0118	FOG: RRM domain
J9VYR9	Glutamate-rich WD repeat-containing protein 1 OS=Cryptococcus neoformans var. grubii serotype A (strain H99 / ATCC 208821 / CBS 10515 / FGSC 9487) OX=235443 GN=CNAG_01600 PE=4 SV=2	CNAG_01600	1.66316	0.00902504	Up	18.61	9	9	9	8985.73	12829.7	10709	19383.8	17333.3	17376.1	0.560838	0.800757	0.668395	1.20983	1.08185	1.08452	cytoplasm	K14848	RRB1, GRWD1; ribosome assembly protein RRB1		GO:0022613 ribonucleoprotein complex biogenesis; GO:0042254 ribosome biogenesis; GO:0044085 cellular component biogenesis; GO:0071840 cellular component organization or biogenesis;	GO:0005622 intracellular anatomical structure; GO:0005634 nucleus; GO:0005730 nucleolus; GO:0031974 membrane-enclosed lumen; GO:0031981 nuclear lumen; GO:0043226 organelle; GO:0043227 membrane-bounded organelle; GO:0043228 non-membrane-bounded organelle; GO:0043229 intracellular organelle; GO:0043231 intracellular membrane-bounded organelle; GO:0043232 intracellular non-membrane-bounded organelle…	GO:0005488 binding; GO:0005515 protein binding; GO:0051082 unfolded protein binding;			R	KOG0302	Ribosome Assembly protein
J9VYS5	Glutamyl-tRNA(Gln) amidotransferase subunit F, mitochondrial OS=Cryptococcus neoformans var. grubii serotype A (strain H99 / ATCC 208821 / CBS 10515 / FGSC 9487) OX=235443 GN=CNAG_06358 PE=4 SV=1	CNAG_06358	0.645709	0.0150074	Down	10.34	2	2	2	6636.88	5634.7	7389.93	4861.1	3942.07	3892.44	1.26306	1.07234	1.40638	0.925115	0.750215	0.74077	mitochondria
J9VYW1	Uncharacterized protein OS=Cryptococcus neoformans var. grubii serotype A (strain H99 / ATCC 208821 / CBS 10515 / FGSC 9487) OX=235443 GN=CNAG_06403 PE=4 SV=1	CNAG_06403	1.64799	0.0223568	Up	4.36	2	2	2	1440.7	897.509	1194.94	1847.57	2088.39	1886.65	0.889172	0.553925	0.737494	1.14028	1.28891	1.1644	nucleus
J9VZ79	Methylsterol monooxygenase OS=Cryptococcus neoformans var. grubii serotype A (strain H99 / ATCC 208821 / CBS 10515 / FGSC 9487) OX=235443 GN=CNAG_01737 PE=4 SV=1	CNAG_01737	0.577665	0.000417436	Down	4.66	2	2	2	127962	124042	125773	65841.4	77882.7	74504.4	1.19398	1.1574	1.17355	0.614347	0.726701	0.695179	plasma membrane	K07750	MESO1, ERG25; methylsterol monooxygenase [EC:1.14.18.9]	map00100 Steroid biosynthesis; map01100 Metabolic pathways; map01110 Biosynthesis of secondary metabolites	GO:0006066 alcohol metabolic process; GO:0006629 lipid metabolic process; GO:0006694 steroid biosynthetic process; GO:0006696 ergosterol biosynthetic process; GO:0008152 metabolic process; GO:0008202 steroid metabolic process; GO:0008204 ergosterol metabolic process; GO:0008610 lipid biosynthetic process; GO:0009058 biosynthetic process; GO:0009987 cellular process; GO:0016125 sterol metabolic pr…	GO:0005622 intracellular anatomical structure; GO:0005737 cytoplasm; GO:0005783 endoplasmic reticulum; GO:0005789 endoplasmic reticulum membrane; GO:0005886 plasma membrane; GO:0012505 endomembrane system; GO:0016020 membrane; GO:0031984 organelle subcompartment; GO:0042175 nuclear outer membrane-endoplasmic reticulum membrane network; GO:0043226 organelle; GO:0043227 membrane-bounded organelle; …	GO:0000254 C-4 methylsterol oxidase activity; GO:0003824 catalytic activity; GO:0004497 monooxygenase activity; GO:0005488 binding; GO:0005506 iron ion binding; GO:0016491 oxidoreductase activity; GO:0016705 oxidoreductase activity, acting on paired donors, with incorporation or reduction of molecular oxygen; GO:0016709 oxidoreductase activity, acting on paired donors, with incorporation or reduc…			I	KOG0873	C-4 sterol methyl oxidase
J9VZ91	Solute carrier family 25 (Mitochondrial 2-oxodicarboxylate transporter), member 21 OS=Cryptococcus neoformans var. grubii serotype A (strain H99 / ATCC 208821 / CBS 10515 / FGSC 9487) OX=235443 GN=CNAG_01752 PE=3 SV=1	CNAG_01752	0.623771	0.00930679	Down	8.59	3	3	3	15068.1	17029.4	13867.2	8133.56	9811.08	10726.8	1.08547	1.22675	0.998956	0.58592	0.706764	0.77273	mitochondria	K15110	SLC25A21, ODC; solute carrier family 25 (mitochondrial 2-oxodicarboxylate transporter), member 21		GO:0006810 transport; GO:0006811 monoatomic ion transport; GO:0006820 monoatomic anion transport; GO:0006835 dicarboxylic acid transport; GO:0006839 mitochondrial transport; GO:0015711 organic anion transport; GO:0015742 alpha-ketoglutarate transport; GO:0015849 organic acid transport; GO:0034220 monoatomic ion transmembrane transport; GO:0046942 carboxylic acid transport; GO:0051179 localization…	GO:0005622 intracellular anatomical structure; GO:0005737 cytoplasm; GO:0005739 mitochondrion; GO:0005740 mitochondrial envelope; GO:0005743 mitochondrial inner membrane; GO:0016020 membrane; GO:0019866 organelle inner membrane; GO:0031090 organelle membrane; GO:0031966 mitochondrial membrane; GO:0031967 organelle envelope; GO:0031975 envelope; GO:0043226 organelle; GO:0043227 membrane-bounded or…	GO:0005215 transporter activity; GO:0005310 dicarboxylic acid transmembrane transporter activity; GO:0005342 organic acid transmembrane transporter activity; GO:0008509 monoatomic anion transmembrane transporter activity; GO:0008514 organic anion transmembrane transporter activity; GO:0015075 monoatomic ion transmembrane transporter activity; GO:0015139 alpha-ketoglutarate transmembrane transport…			C	KOG0754	Mitochondrial oxodicarboxylate carrier protein
J9VZF8	Tetracycline efflux protein OS=Cryptococcus neoformans var. grubii serotype A (strain H99 / ATCC 208821 / CBS 10515 / FGSC 9487) OX=235443 GN=CNAG_01844 PE=4 SV=2	CNAG_01844	2.46282	0.0228813	Up	1.9	1	1	1	638.318	427.179	386.256	811.605	1587.09	1176.71	0.619708	0.414725	0.374995	0.787943	1.54082	1.1424	plasma membrane									R	KOG0254	Predicted transporter (major facilitator superfamily)
J9VZG6	Heparinase II/III family protein OS=Cryptococcus neoformans var. grubii serotype A (strain H99 / ATCC 208821 / CBS 10515 / FGSC 9487) OX=235443 GN=CNAG_01854 PE=4 SV=2	CNAG_01854	3.57954	0.0178776	Up	2.62	2	2	2	805.009	1716.58	656.709	5044.38	3635.18	2697.27	0.217376	0.463526	0.17733	1.36213	0.981604	0.728341	nucleus
[truncated: 29 more rows]

## Sheet: Diff_metabolite distribution
Compared sample name	Total	Up-regulated	Down-regulated
WT vs fzc9Δ	357	171	186
WT vs pdr802Δ	343	192	151

## Sheet: Metabolite (WT vs fzc9Δ)
Index	Compounds	Class I	Class II	Formula	Level	score	CAS	fzc9Δ-1	fzc9Δ-2	fzc9Δ-3	WT-1	WT-2	WT-3	VIP	P-value	FDR	Fold_Change	Log2FC	Type
[truncated: 357 more rows]

[truncated: 1 more sheets: Metabolite (WT vs pdr802Δ)]
